# Supplementary material for: 3-Chloro­phenyl 4-methyl­benzoate
Source: Acta Crystallogr Sect E Struct Rep Online. 2008 Jul 5;64(Pt 8):o1390. doi: 10.1107/S1600536808019351 (PMC2962023; doi:10.1107/S1600536808019351)
Supplement: Supplementary file 2 [file e-64-o1390-Isup2.hkl]

# 
# h,k,l, Fc-squared, Fo-squared, sigma(Fo-squared) and status flag 
# 
data_I
_shelx_title ' E27 P21/C' 
_shelx_refln_list_code          4 
_shelx_F_calc_maximum      137.46 
_exptl_crystal_F_000       512.00 
_reflns_d_resolution_high  0.8377 
 
loop_ 
 _symmetry_equiv_pos_as_xyz 
 'x, y, z' 
 '-x, y+1/2, -z+1/2' 
 '-x, -y, -z' 
 'x, -y-1/2, z-1/2' 
 
_cell_length_a    13.7060 
_cell_length_b    12.1420 
_cell_length_c     7.3807 
_cell_angle_alpha  90.000 
_cell_angle_beta  100.625 
_cell_angle_gamma  90.000 
 
_shelx_F_squared_multiplier     1.000 
 
loop_ 
 _refln_index_h 
 _refln_index_k 
 _refln_index_l 
 _refln_F_squared_calc 
 _refln_F_squared_meas 
 _refln_F_squared_sigma 
 _refln_observed_status 
   1   0   0      788.07      702.55     22.52 o 
   2   0   0      841.32      763.09      3.60 o 
   3   0   0       97.71       99.85      2.42 o 
   4   0   0     7369.61     7374.19    260.55 o 
   5   0   0     1004.70     1051.96      5.95 o 
   6   0   0     5296.51     5503.71    140.86 o 
   7   0   0      294.48      415.26      4.09 o 
   8   0   0      106.29      114.50      2.33 o 
   9   0   0        3.40        4.37      1.01 o 
  10   0   0      396.55      383.29      9.80 o 
  11   0   0       75.70       77.59      1.56 o 
  12   0   0       72.00       72.82      1.51 o 
  13   0   0       24.24       24.35      1.03 o 
  14   0   0       28.37       29.09      1.37 o 
  15   0   0        2.87        3.00      0.53 o 
  16   0   0       12.53       13.24      1.09 o 
   1   1   0      807.06      787.13     60.70 o 
   2   1   0     1515.25     1321.15    112.09 o 
   3   1   0     1867.30     1718.01     44.13 o 
   4   1   0       93.54       88.32      1.64 o 
   5   1   0       12.28        9.63      0.55 o 
   6   1   0     1658.80     1808.63     14.33 o 
   7   1   0     3490.75     3774.23     71.21 o 
   8   1   0      108.01      105.31      2.21 o 
   9   1   0        4.68        5.26      0.62 o 
  10   1   0       35.87       34.17      1.27 o 
  11   1   0      119.31      115.65      2.51 o 
  12   1   0        4.96        4.30      0.71 o 
  13   1   0       75.72       61.57      2.35 o 
  14   1   0       47.72       39.81      1.25 o 
  15   1   0        2.13        2.31      0.65 o 
  16   1   0        4.02        4.67      0.44 o 
   0   2   0     2188.41     2253.96      9.81 o 
   1   2   0     8793.77     7606.80    222.85 o 
   2   2   0       28.38       25.58      0.84 o 
   3   2   0       48.02       57.69      1.14 o 
   4   2   0      211.34      201.88      2.42 o 
   5   2   0     2345.10     2323.39    111.75 o 
   6   2   0      135.38      115.32      2.18 o 
   7   2   0      434.63      399.26      4.18 o 
   8   2   0       80.10       92.63      2.16 o 
   9   2   0      351.24      351.65     12.78 o 
  10   2   0       21.05       18.35      0.96 o 
  11   2   0       71.70       72.31      1.57 o 
  12   2   0       27.05       24.77      1.07 o 
  13   2   0        1.74        3.03      1.09 o 
  14   2   0        0.22        1.50      0.62 o 
  15   2   0       21.52       19.13      0.72 o 
   1   3   0     7302.16     6962.61    281.44 o 
   2   3   0     5742.84     5225.39    270.11 o 
   3   3   0       73.14       83.17     10.59 o 
   4   3   0     1267.28     1140.20     58.32 o 
   5   3   0       67.34       63.06      1.29 o 
   6   3   0      355.80      371.22      3.98 o 
   7   3   0      876.50      933.27      6.82 o 
   8   3   0      139.68      128.75      3.11 o 
   9   3   0       44.70       49.59      1.22 o 
  10   3   0      353.90      345.22      4.73 o 
  11   3   0       74.17       72.55      2.30 o 
  12   3   0        5.02        5.21      2.40 o 
  13   3   0       20.43       22.07      0.99 o 
  14   3   0       29.33       28.78      1.61 o 
  15   3   0        3.51        3.97      0.90 o 
   0   4   0     4580.50     4887.51     21.21 o 
   1   4   0       61.57       59.98      1.20 o 
   2   4   0     1170.47     1205.10     23.64 o 
   3   4   0      138.68      150.26      3.28 o 
   4   4   0        4.59        7.62      0.58 o 
   5   4   0      138.03      138.69      2.94 o 
   6   4   0       49.60       60.67      1.35 o 
   7   4   0       14.63       15.99      1.30 o 
   8   4   0       81.70       88.44      1.83 o 
   9   4   0       80.11       79.59      1.71 o 
  10   4   0       28.92       29.66      1.17 o 
  11   4   0        1.29        0.11      1.34 o 
  12   4   0        3.44        2.36      0.74 o 
  13   4   0        4.45        4.17      0.69 o 
  14   4   0       23.16       21.74      1.83 o 
  15   4   0        9.54        9.80      1.09 o 
   1   5   0       13.50       17.32      0.54 o 
   2   5   0      845.80      841.76     15.10 o 
   3   5   0      356.41      346.67      3.46 o 
   4   5   0        6.02        2.97      0.54 o 
   5   5   0        5.72        4.44      1.85 o 
   6   5   0      326.27      329.08      4.95 o 
   7   5   0       40.34       35.56      1.15 o 
   8   5   0        7.67        5.05      0.78 o 
   9   5   0       30.68       31.52      1.22 o 
  10   5   0        1.12        0.25      1.26 o 
  11   5   0       84.05       87.81      3.14 o 
  12   5   0       52.95       54.67      2.65 o 
  13   5   0       53.13       51.79      1.25 o 
  14   5   0       13.16       12.92      1.08 o 
  15   5   0        3.51        6.01      1.08 o 
   0   6   0       47.05       55.98      1.57 o 
   1   6   0       44.54       39.83      0.80 o 
   2   6   0        9.75       12.65      1.06 o 
   3   6   0       84.30       94.21      1.90 o 
   4   6   0        1.07        4.14      1.13 o 
   5   6   0       24.88       31.68      1.12 o 
   6   6   0        0.32        0.64      0.94 o 
   7   6   0       18.81       20.46      1.00 o 
   8   6   0       19.33       18.44      1.00 o 
   9   6   0       19.94       23.13      1.15 o 
  10   6   0       69.73       73.10      1.97 o 
  11   6   0       23.60       25.53      1.10 o 
  12   6   0       49.59       47.03      2.01 o 
  13   6   0        6.42        6.40      0.95 o 
  14   6   0        8.92       10.13      0.67 o 
   1   7   0      111.33      125.61      2.26 o 
   2   7   0       63.13       52.86      1.17 o 
   3   7   0      371.28      418.70      4.45 o 
   4   7   0       14.68       15.37      1.38 o 
   5   7   0       38.08       39.67      1.89 o 
   6   7   0        0.26       -1.28      1.28 o 
   7   7   0       13.22       16.97      1.02 o 
   8   7   0      225.93      234.90      7.31 o 
   9   7   0      145.00      158.60      8.53 o 
  10   7   0      165.47      162.94      5.97 o 
  11   7   0       19.68       20.68      1.04 o 
  12   7   0       12.58       13.42      1.66 o 
  13   7   0       15.58       14.35      0.73 o 
  14   7   0        0.82        1.59      0.60 o 
   0   8   0      121.89      107.90      2.80 o 
   1   8   0        6.41        5.75      0.64 o 
   2   8   0        0.90        1.12      0.72 o 
   3   8   0       60.06       73.75      1.76 o 
   4   8   0        8.13        5.70      0.78 o 
   5   8   0        0.26       -0.74      1.15 o 
   6   8   0        0.76        2.49      2.57 o 
   7   8   0        9.88        9.15      1.00 o 
   8   8   0        0.52        0.57      0.82 o 
   9   8   0        0.03        0.08      1.15 o 
  10   8   0        0.07       -1.33      1.33 o 
  11   8   0        3.00        1.75      1.13 o 
  12   8   0       21.36       24.53      1.35 o 
  13   8   0        2.15        3.58      0.46 o 
   1   9   0      223.48      228.16      3.59 o 
   2   9   0        0.48        6.47      3.21 o 
   3   9   0       52.84       50.50      1.36 o 
   4   9   0       42.98       46.57      1.38 o 
   5   9   0       15.78       14.44      2.36 o 
   6   9   0       88.14       69.25      1.74 o 
   7   9   0        4.68        3.43      0.88 o 
   8   9   0       40.76       43.52      1.53 o 
   9   9   0       63.04       71.91      1.57 o 
  10   9   0        0.22       -0.17      0.91 o 
  11   9   0       11.53        9.61      1.28 o 
  12   9   0       21.54       20.02      0.93 o 
   0  10   0      591.32      551.21      8.44 o 
   1  10   0      578.08      593.90      6.24 o 
   2  10   0        1.06       -0.27      1.13 o 
   3  10   0       99.04      100.47      2.08 o 
   4  10   0        7.76        8.92      0.93 o 
   5  10   0       55.74       54.66      1.75 o 
   6  10   0        2.99        2.89      1.02 o 
   7  10   0       69.91       66.03      2.28 o 
   8  10   0        3.98        2.77      0.80 o 
   9  10   0       35.92       37.83      1.17 o 
  10  10   0       10.80       11.32      0.85 o 
  11  10   0       17.23       20.72      0.74 o 
   1  11   0        3.61        5.06      0.93 o 
   2  11   0        3.68        4.36      0.79 o 
   3  11   0       16.52       15.79      0.96 o 
   4  11   0       35.14       28.84      1.23 o 
   5  11   0       10.19        9.01      1.64 o 
   6  11   0       54.59       49.53      1.44 o 
   7  11   0       63.14       51.93      2.80 o 
   8  11   0        9.57        9.61      0.83 o 
   9  11   0        1.02        0.25      0.90 o 
  10  11   0       64.35       60.11      2.72 o 
   0  12   0      183.97      170.22      4.76 o 
   1  12   0       83.43       82.23      1.79 o 
   2  12   0       48.00       51.45      1.30 o 
   3  12   0       34.26       32.89      1.15 o 
   4  12   0       20.64       19.21      1.01 o 
   5  12   0        2.48        3.12      0.81 o 
   6  12   0       40.57       33.10      1.30 o 
   7  12   0        0.21       -0.95      0.95 o 
   8  12   0        2.77        2.76      0.57 o 
   9  12   0       13.44       14.19      0.62 o 
   1  13   0        4.99        6.81      0.86 o 
   2  13   0        8.77        7.35      0.96 o 
   3  13   0        8.74       10.77      0.74 o 
   4  13   0        0.12       -0.83      1.59 o 
   5  13   0        0.70       -0.83      0.83 o 
   6  13   0        2.36        0.66      0.69 o 
   7  13   0        2.13        1.96      0.71 o 
   0  14   0        0.18        0.55      0.99 o 
   1  14   0        2.17        1.70      0.47 o 
   2  14   0        0.00       -0.25      0.70 o 
   3  14   0        6.83        7.07      0.56 o 
   4  14   0        2.02        0.76      0.56 o 
 -16   1   1        9.35        7.94      0.54 o 
 -15   1   1        0.20        0.26      0.79 o 
 -14   1   1        0.36        0.23      0.82 o 
 -13   1   1       16.67       16.27      1.28 o 
 -12   1   1       34.29       31.79      1.34 o 
 -11   1   1        9.79        8.29      1.17 o 
 -10   1   1      120.77      123.19      2.40 o 
  -9   1   1        0.44        0.29      0.74 o 
  -8   1   1      922.38      887.86      6.68 o 
  -7   1   1      188.60      148.55      2.55 o 
  -6   1   1      344.68      304.44      3.34 o 
  -5   1   1        2.37        3.73      0.49 o 
  -4   1   1       22.35       16.27      1.21 o 
  -3   1   1     2479.18     2407.91     14.63 o 
  -2   1   1     2884.28     2807.26    135.26 o 
  -1   1   1      377.01      359.58      7.15 o 
   0   1   1        5.63        7.78      0.51 o 
   1   1   1      291.06      296.63      1.84 o 
   2   1   1      608.11      575.18      5.91 o 
   3   1   1     2071.64     2009.41     49.41 o 
   4   1   1     1307.69     1158.87     21.88 o 
   5   1   1      171.65      138.63      6.98 o 
   6   1   1      927.59     1045.38     41.21 o 
   7   1   1       72.92       63.84      3.77 o 
   8   1   1      107.78       96.04      2.04 o 
   9   1   1      375.08      364.18      9.11 o 
  10   1   1       15.75       11.94      0.94 o 
  11   1   1       27.38       21.27      0.99 o 
  12   1   1        4.90        6.22      0.80 o 
  13   1   1      203.64      182.53      3.40 o 
  14   1   1       46.74       46.46      1.12 o 
  15   1   1       12.42       13.65      0.90 o 
 -16   2   1        0.58        1.63      0.38 o 
 -15   2   1        0.51        0.58      0.71 o 
 -14   2   1       29.71       27.95      0.98 o 
 -13   2   1       13.01       12.07      1.49 o 
 -12   2   1       94.84       91.52      2.15 o 
 -11   2   1      118.67      116.26      2.50 o 
 -10   2   1       25.08       24.87      1.69 o 
  -9   2   1       27.88       28.74      3.12 o 
  -8   2   1       49.07       41.47      1.09 o 
  -7   2   1       10.87       11.11      0.65 o 
  -6   2   1       81.97       68.98      2.64 o 
  -5   2   1        3.10        6.79      4.18 o 
  -4   2   1      216.35      202.33      2.29 o 
  -3   2   1      323.52      304.97      5.00 o 
  -2   2   1      499.14      470.97      4.66 o 
  -1   2   1    13425.79    13286.75   1737.63 o 
   0   2   1     1291.35     1296.09     37.75 o 
   1   2   1      922.61      938.25      8.66 o 
   2   2   1       25.73       26.67      0.58 o 
   3   2   1       24.00       26.48      0.59 o 
   4   2   1      602.67      618.77      4.35 o 
   5   2   1      422.34      428.38     16.56 o 
   6   2   1      457.42      540.43     34.67 o 
   7   2   1        6.58       12.56      0.75 o 
   8   2   1       74.14       81.64      1.73 o 
   9   2   1      133.32      138.35      2.60 o 
  10   2   1       36.12       38.27      1.13 o 
  11   2   1      115.27      110.94      2.35 o 
  12   2   1      118.48      117.68      2.89 o 
  13   2   1       18.08       17.55      0.91 o 
  14   2   1        5.32        4.84      0.62 o 
  15   2   1       12.61        9.27      1.22 o 
 -15   3   1        1.02        2.45      0.50 o 
 -14   3   1        4.69        5.38      0.65 o 
 -13   3   1        4.74        7.52      1.49 o 
 -12   3   1      152.56      163.51      3.38 o 
 -11   3   1        1.67        1.71      1.68 o 
 -10   3   1      220.98      217.74      3.76 o 
  -9   3   1       19.45       18.85      1.91 o 
  -8   3   1      180.09      158.61      2.95 o 
  -7   3   1      665.70      669.60      5.69 o 
  -6   3   1      650.30      631.73      6.51 o 
  -5   3   1      266.69      277.42      3.75 o 
  -4   3   1       63.02       76.84      1.47 o 
  -3   3   1     1714.48     1607.80     26.42 o 
  -2   3   1     4117.62     4252.31    357.30 o 
  -1   3   1     6942.15     6383.14    865.57 o 
   0   3   1      213.66      218.73      5.90 o 
   1   3   1     3065.52     3247.01     15.93 o 
   2   3   1     1289.84     1305.51     12.96 o 
   3   3   1       48.63       41.30      1.19 o 
   4   3   1      497.77      491.09      8.04 o 
   5   3   1      332.50      300.45      9.57 o 
   6   3   1        6.67        8.50      0.68 o 
   7   3   1      238.62      255.35     14.06 o 
   8   3   1       27.68       30.27      1.04 o 
   9   3   1      463.75      459.31     13.89 o 
  10   3   1       35.19       38.60      1.21 o 
  11   3   1       21.63       20.24      1.92 o 
  12   3   1       74.32       68.09      1.49 o 
  13   3   1        1.74        3.67      0.65 o 
  14   3   1        4.32        4.22      0.58 o 
  15   3   1       10.84       14.80      0.61 o 
 -15   4   1       15.79       16.10      0.65 o 
 -14   4   1        0.51       -0.14      0.72 o 
 -13   4   1        1.68        1.51      0.76 o 
 -12   4   1      141.54      139.05      2.81 o 
 -11   4   1        2.60        3.04      0.94 o 
 -10   4   1      324.73      332.22     12.22 o 
  -9   4   1      403.59      421.82     16.14 o 
  -8   4   1       30.64       30.20      1.47 o 
  -7   4   1       44.52       46.49      1.11 o 
  -6   4   1       18.73       13.96      0.70 o 
  -5   4   1     2304.15     2437.07     15.50 o 
  -4   4   1       49.88       64.84      1.31 o 
  -3   4   1     1187.43     1161.97     19.65 o 
  -2   4   1      874.43      837.98     11.92 o 
  -1   4   1     4860.89     4882.34    439.17 o 
   0   4   1      721.20      689.56      3.99 o 
   1   4   1      474.88      423.88      3.14 o 
   2   4   1     2589.61     2665.81     62.50 o 
   3   4   1     1005.85     1155.45     35.57 o 
   4   4   1       50.72       60.62      1.71 o 
   5   4   1     1181.57     1203.46    101.43 o 
   6   4   1      564.62      550.27     59.26 o 
   7   4   1      120.01      114.08      3.41 o 
   8   4   1       42.11       39.70      1.38 o 
   9   4   1      632.63      648.06      6.89 o 
  10   4   1      121.91      121.64      2.59 o 
  11   4   1      151.85      145.39      2.85 o 
  12   4   1      110.47      108.01      3.63 o 
  13   4   1        4.81        4.26      0.58 o 
  14   4   1        0.24        1.01      0.60 o 
  15   4   1        0.50       -0.04      0.60 o 
 -15   5   1        7.91        6.89      0.53 o 
 -14   5   1       18.97       19.11      0.77 o 
 -13   5   1       21.41       23.31      0.96 o 
 -12   5   1       43.94       45.24      1.30 o 
 -11   5   1     1028.73     1082.62     39.89 o 
 -10   5   1      799.15      817.46     40.18 o 
  -9   5   1       17.41       16.24      1.00 o 
  -8   5   1      143.30      135.31      2.64 o 
  -7   5   1      251.14      260.99      4.08 o 
  -6   5   1        9.41       14.71      1.14 o 
  -5   5   1      216.75      223.72      3.15 o 
  -4   5   1      764.44      912.71      6.16 o 
  -3   5   1      130.68      138.85      4.26 o 
  -2   5   1      641.75      684.56     29.14 o 
  -1   5   1     1183.86     1157.02     72.45 o 
   0   5   1     1094.10     1133.02     20.08 o 
   1   5   1      395.64      404.97      3.51 o 
   2   5   1        2.39        3.60      0.79 o 
   3   5   1      905.48     1040.03     88.18 o 
   4   5   1        5.52        1.99      1.16 o 
   5   5   1        0.01        1.61      0.80 o 
   6   5   1      512.94      530.65     50.31 o 
   7   5   1      154.68      163.99      3.39 o 
   8   5   1      822.94      821.13     21.05 o 
   9   5   1      679.93      704.66     12.45 o 
  10   5   1      133.28      135.90      2.82 o 
  11   5   1       34.02       31.82      1.17 o 
  12   5   1        5.25        4.11      2.06 o 
  13   5   1       21.89       21.76      0.86 o 
  14   5   1        2.15        3.17      0.50 o 
 -14   6   1       21.25       20.66      0.80 o 
 -13   6   1        5.01        3.62      0.62 o 
 -12   6   1        1.10        1.36      0.96 o 
 -11   6   1       30.27       32.82      3.49 o 
 -10   6   1      140.98      145.08      3.81 o 
  -9   6   1       66.40       67.61      1.56 o 
  -8   6   1      291.94      289.15      4.53 o 
  -7   6   1       10.54       13.14      1.12 o 
  -6   6   1      589.08      629.53      6.06 o 
  -5   6   1        3.35       11.87      2.34 o 
  -4   6   1     3106.83     3221.99    166.70 o 
  -3   6   1      103.82      102.76      2.02 o 
  -2   6   1       13.03       16.45      0.75 o 
  -1   6   1      264.86      272.33      8.55 o 
   0   6   1     3684.74     3942.92    192.14 o 
   1   6   1     1318.40     1442.54     13.10 o 
   2   6   1      298.58      394.60      6.84 o 
   3   6   1     1591.35     1844.51    150.02 o 
   4   6   1      445.51      533.38     40.48 o 
   5   6   1        8.08        9.72      1.66 o 
   6   6   1      435.43      443.24     45.01 o 
   7   6   1      334.83      358.91     21.02 o 
   8   6   1      134.24      131.50      6.53 o 
   9   6   1      391.67      425.70     12.04 o 
  10   6   1      429.11      449.00      5.75 o 
  11   6   1       36.26       35.45      1.21 o 
  12   6   1       10.86        8.44      0.74 o 
  13   6   1       16.88       22.28      1.86 o 
  14   6   1        0.93        0.86      0.52 o 
 -14   7   1        2.79        3.26      0.47 o 
 -13   7   1        4.74        4.45      0.56 o 
 -12   7   1       31.93       31.82      1.08 o 
 -11   7   1      368.16      363.31     12.56 o 
 -10   7   1       44.70       47.51      4.51 o 
  -9   7   1       23.75       23.29      1.12 o 
  -8   7   1       47.03       48.47      1.44 o 
  -7   7   1      192.77      190.49      3.75 o 
  -6   7   1        1.14        1.10      0.82 o 
  -5   7   1       93.09      106.46      3.64 o 
  -4   7   1        1.16        3.30      0.72 o 
  -3   7   1       60.22       59.19      3.32 o 
  -2   7   1      249.74      259.83     11.45 o 
  -1   7   1      602.27      640.51      9.60 o 
   0   7   1       11.04        9.32      0.93 o 
   1   7   1      632.23      662.51     11.88 o 
   2   7   1        9.85       13.58      2.68 o 
   3   7   1       13.15       17.49      0.95 o 
   4   7   1       19.05       17.20      0.92 o 
   5   7   1        4.84        4.22      0.85 o 
   6   7   1       38.72       44.52      2.67 o 
   7   7   1        5.58        6.79      1.87 o 
   8   7   1       76.35       80.83      4.08 o 
   9   7   1       95.09       94.96      2.33 o 
  10   7   1      102.34      106.69      5.72 o 
  11   7   1        0.41       -0.10      1.00 o 
  12   7   1        0.26        0.43      0.79 o 
  13   7   1        0.94        1.17      0.51 o 
 -13   8   1        9.21        7.81      0.55 o 
 -12   8   1       16.36       17.91      0.83 o 
 -11   8   1      110.39      121.29      2.62 o 
 -10   8   1        0.26       -0.25      1.08 o 
  -9   8   1        1.50        0.67      0.90 o 
  -8   8   1        2.99        3.59      1.24 o 
  -7   8   1       43.73       43.55      1.66 o 
  -6   8   1        6.09        8.56      2.64 o 
  -5   8   1      181.39      189.01      3.64 o 
  -4   8   1       10.38        8.43      0.87 o 
  -3   8   1        4.62       19.68     10.75 o 
  -2   8   1       75.82       73.83      4.57 o 
  -1   8   1      393.83      394.82      4.59 o 
   0   8   1       58.83       53.28      1.21 o 
   1   8   1       29.74       32.62      1.01 o 
   2   8   1      436.17      481.92     15.50 o 
   3   8   1        4.00        3.40      0.78 o 
   4   8   1       12.10        8.31      0.95 o 
   5   8   1        3.21        3.52      0.97 o 
   6   8   1      116.05      112.96      6.89 o 
   7   8   1        0.15        0.10      1.36 o 
   8   8   1      118.58      141.35      8.68 o 
   9   8   1       44.25       43.84      1.44 o 
  10   8   1        3.92        4.33      0.92 o 
  11   8   1        0.97       -0.66      0.94 o 
  12   8   1       17.29       23.12      0.77 o 
 -12   9   1       12.91       11.68      0.67 o 
 -11   9   1        6.38        5.84      2.06 o 
 -10   9   1        1.66        2.18      0.77 o 
  -9   9   1       55.06       59.25      1.49 o 
  -8   9   1       14.69       10.66      0.93 o 
  -7   9   1       88.75       83.67      4.84 o 
  -6   9   1       33.35       35.07      2.00 o 
  -5   9   1       27.30       23.68      1.46 o 
  -4   9   1       29.16       35.15      1.21 o 
  -3   9   1      120.51      125.20      5.26 o 
  -2   9   1      105.82      107.16      2.46 o 
  -1   9   1      208.16      216.56      3.71 o 
   0   9   1      136.13      137.10      2.73 o 
   1   9   1       10.24       11.65      1.25 o 
   2   9   1        7.00        6.30      1.12 o 
   3   9   1       47.13       50.91      1.40 o 
   4   9   1       43.36       46.96      2.65 o 
   5   9   1       43.40       54.13      1.58 o 
   6   9   1       38.45       35.66      2.04 o 
   7   9   1       37.73       32.42      1.35 o 
   8   9   1        8.50        9.08      0.92 o 
   9   9   1        0.09        2.23      0.66 o 
  10   9   1       39.37       42.30      4.28 o 
  11   9   1        6.79        9.83      0.64 o 
  12   9   1        1.73        2.00      0.42 o 
 -11  10   1        0.27        0.54      0.76 o 
 -10  10   1        4.20        3.71      0.63 o 
  -9  10   1        6.64        6.90      0.81 o 
  -8  10   1        8.19        8.25      0.91 o 
  -7  10   1       31.92       32.71      1.26 o 
  -6  10   1       28.09       23.95      1.15 o 
  -5  10   1        1.89        3.07      0.75 o 
  -4  10   1       17.78       18.77      1.10 o 
  -3  10   1       11.81       15.82      1.01 o 
  -2  10   1        2.39        2.07      0.91 o 
  -1  10   1       27.63       27.24      1.37 o 
   0  10   1      216.44      233.90      9.08 o 
   1  10   1      229.32      223.56      8.91 o 
   2  10   1       10.28       10.38      0.90 o 
   3  10   1       48.24       46.88      2.87 o 
   4  10   1        0.54       -1.34      1.34 o 
   5  10   1      100.45       97.12      2.11 o 
   6  10   1        0.03        0.27      1.30 o 
   7  10   1       17.21       20.67      1.26 o 
   8  10   1        0.13        0.78      0.78 o 
   9  10   1       79.67       79.86      2.42 o 
  10  10   1       26.42       22.71      0.86 o 
  11  10   1        5.96        5.70      0.50 o 
 -10  11   1       17.30       15.32      0.71 o 
  -9  11   1        1.37        0.54      0.86 o 
  -8  11   1        0.21        0.06      1.00 o 
  -7  11   1        0.10       -1.09      1.09 o 
  -6  11   1        9.84        7.39      0.87 o 
  -5  11   1        0.31        0.11      1.93 o 
  -4  11   1       29.61       28.98      1.47 o 
  -3  11   1       64.59       64.43      1.62 o 
  -2  11   1       85.45       92.39      2.09 o 
  -1  11   1        3.40        3.16      1.56 o 
   0  11   1        7.02        6.21      0.81 o 
   1  11   1      147.09      148.95      3.53 o 
   2  11   1       40.77       40.79      2.06 o 
   3  11   1       16.89       19.09      0.98 o 
   4  11   1       28.11       29.41      1.21 o 
   5  11   1        2.78        0.09      1.42 o 
   6  11   1        1.89        1.42      1.20 o 
   7  11   1       19.38       18.33      2.40 o 
   8  11   1       67.15       60.86      4.65 o 
   9  11   1        7.12        8.89      0.62 o 
  -9  12   1        0.18        0.30      0.66 o 
  -8  12   1        1.78        0.76      0.65 o 
  -7  12   1        0.78        1.54      0.59 o 
  -6  12   1       17.79       15.01      0.83 o 
  -5  12   1       27.19       25.84      1.02 o 
  -4  12   1        0.01       -0.56      1.75 o 
  -3  12   1       14.53       12.22      0.89 o 
  -2  12   1        2.49        2.05      0.74 o 
  -1  12   1       49.66       37.98      1.22 o 
   0  12   1       27.96       25.62      1.10 o 
   1  12   1       23.13       23.39      1.09 o 
   2  12   1        0.97        1.25      0.75 o 
   3  12   1        2.79        1.58      0.98 o 
   4  12   1       24.77       20.53      1.26 o 
   5  12   1        0.08       -1.18      1.18 o 
   6  12   1        0.29        0.91      1.27 o 
   7  12   1        0.24        1.05      0.79 o 
   8  12   1        2.94        2.85      0.53 o 
  -7  13   1        3.21        2.68      0.48 o 
  -6  13   1        0.05        0.04      0.76 o 
  -5  13   1        3.27        3.13      0.55 o 
  -4  13   1        4.03        2.85      0.64 o 
  -3  13   1        0.24       -0.30      1.00 o 
  -2  13   1        0.61        0.34      0.96 o 
  -1  13   1        0.30        0.53      1.09 o 
   0  13   1        3.57        2.10      0.72 o 
   1  13   1        0.15       -0.44      0.83 o 
   2  13   1       17.48       15.11      0.80 o 
   3  13   1       43.84       39.16      1.07 o 
   4  13   1        9.44        8.80      0.75 o 
   5  13   1        4.05        4.32      0.79 o 
   6  13   1        0.80       -0.74      0.75 o 
  -4  14   1        0.57        1.48      0.41 o 
  -3  14   1        2.49        2.22      0.47 o 
  -2  14   1        5.80        5.70      0.53 o 
  -1  14   1        9.52        9.30      0.60 o 
   0  14   1        0.77        1.25      0.53 o 
   1  14   1        5.43        6.05      1.01 o 
   2  14   1        0.05        0.57      0.52 o 
   3  14   1        2.30        3.27      0.45 o 
 -16   0   2        2.65        5.14      0.65 o 
 -15   0   2       49.73       53.76      1.16 o 
 -14   0   2        0.28       -0.06      0.66 o 
 -13   0   2       86.04       81.27      2.36 o 
 -12   0   2      408.24      385.57      5.18 o 
 -11   0   2       18.26       16.16      1.07 o 
 -10   0   2      459.57      432.91     12.11 o 
  -9   0   2      742.29      697.19      6.54 o 
  -8   0   2     1187.01     1118.97      8.27 o 
  -7   0   2      213.25      197.58      3.09 o 
  -6   0   2      238.76      214.67      2.88 o 
  -5   0   2       16.08       20.16      0.61 o 
  -4   0   2     6107.32     5891.50     62.05 o 
  -3   0   2    18894.58    18352.26    469.86 o 
  -2   0   2    14515.57    15761.51    289.50 o 
  -1   0   2     3581.02     3686.75     29.98 o 
   0   0   2     1833.52     1767.39     18.54 o 
   1   0   2     1102.58     1041.94      6.25 o 
   2   0   2        6.93        6.18      0.38 o 
   3   0   2     2398.15     2223.33     30.35 o 
   4   0   2     1440.28     1556.59     30.00 o 
   5   0   2     2709.03     2939.82     76.43 o 
   6   0   2     1767.25     1682.09     67.59 o 
   7   0   2     1860.55     1797.92     96.62 o 
   8   0   2        0.87        1.29      1.00 o 
   9   0   2      233.88      239.85      4.19 o 
  10   0   2      269.64      264.41     10.69 o 
  11   0   2      603.47      578.44     21.90 o 
  12   0   2       19.27       11.14      0.89 o 
  13   0   2       34.34       35.89      1.40 o 
  14   0   2        9.29        7.14      0.63 o 
 -16   1   2        2.91        2.22      0.46 o 
 -15   1   2       38.49       37.28      0.99 o 
 -14   1   2        3.66        3.97      0.69 o 
 -13   1   2        0.03        0.04      1.11 o 
 -12   1   2        0.49        0.92      0.88 o 
 -11   1   2      501.82      495.79      5.89 o 
 -10   1   2      124.72      128.70      2.63 o 
  -9   1   2      745.43      743.37     16.67 o 
  -8   1   2      517.41      554.92      5.55 o 
  -7   1   2      587.11      546.53     13.43 o 
  -6   1   2        0.17       -0.71      0.79 o 
  -5   1   2      296.44      326.74      3.95 o 
  -4   1   2      337.68      345.45      3.37 o 
  -3   1   2      548.16      562.26     20.28 o 
  -2   1   2     5457.89     5667.00    249.06 o 
  -1   1   2    13896.24    15852.30    503.92 o 
   0   1   2       58.51       52.46      1.01 o 
   1   1   2     1147.57     1130.28      5.05 o 
   2   1   2      643.25      621.58      3.75 o 
   3   1   2      101.44       81.74      1.46 o 
   4   1   2      825.31      848.38     10.63 o 
   5   1   2        7.61        7.55      0.80 o 
   6   1   2       33.49       29.54      2.43 o 
   7   1   2       86.41       93.76      8.82 o 
   8   1   2       22.10       25.69      2.04 o 
   9   1   2       13.80       13.89      0.94 o 
  10   1   2        6.22        7.74      1.68 o 
  11   1   2       13.83        8.77      0.85 o 
  12   1   2       32.82       23.64      1.42 o 
  13   1   2        1.78        1.61      0.66 o 
  14   1   2        2.93        3.45      0.56 o 
 -16   2   2        0.16        1.29      0.37 o 
 -15   2   2        4.64        7.20      1.54 o 
 -14   2   2       40.34       41.90      1.17 o 
 -13   2   2       20.35       21.86      2.90 o 
 -12   2   2       68.36       70.45      1.79 o 
 -11   2   2      122.26      121.70      2.66 o 
 -10   2   2      123.68      130.07      3.08 o 
  -9   2   2      131.87      125.88      2.54 o 
  -8   2   2      119.69      120.74      2.37 o 
  -7   2   2       13.35       18.19      1.93 o 
  -6   2   2       16.81       17.09      3.05 o 
  -5   2   2     1243.74     1245.82     60.12 o 
  -4   2   2      696.74      690.61      4.90 o 
  -3   2   2       81.00       99.67      2.08 o 
  -2   2   2     3570.39     3631.25    128.27 o 
  -1   2   2      922.60      938.83     15.72 o 
   0   2   2       23.08       21.50      0.49 o 
   1   2   2     1657.83     1654.81      6.74 o 
   2   2   2     1327.05     1320.49     24.82 o 
   3   2   2       88.76       71.86      1.44 o 
   4   2   2      244.65      218.89      2.67 o 
   5   2   2     1436.85     1379.95     23.33 o 
   6   2   2      115.03      103.19      2.07 o 
   7   2   2       70.93       68.53      1.91 o 
   8   2   2      133.72      132.29      6.14 o 
   9   2   2       38.90       33.88      1.25 o 
  10   2   2       60.47       57.13      1.50 o 
  11   2   2       30.81       32.00      1.56 o 
  12   2   2      144.49      131.29      8.33 o 
  13   2   2        2.34        2.32      0.64 o 
  14   2   2        1.02        1.96      0.81 o 
 -15   3   2        0.26       -0.85      1.03 o 
 -14   3   2       16.15       12.05      1.22 o 
 -13   3   2        3.34        2.90      1.59 o 
 -12   3   2        3.67        2.55      1.04 o 
 -11   3   2      542.59      523.98      7.27 o 
 -10   3   2       93.17       88.10      1.86 o 
  -9   3   2        1.69        0.62      0.87 o 
  -8   3   2      202.26      174.86      5.79 o 
  -7   3   2      184.43      163.43      4.00 o 
  -6   3   2      226.74      225.41      6.20 o 
  -5   3   2     2175.81     2258.46     56.99 o 
  -4   3   2      139.56      137.88      8.50 o 
  -3   3   2      312.11      319.17      2.85 o 
  -2   3   2      383.32      372.95     12.16 o 
  -1   3   2       58.04       45.54      1.01 o 
   0   3   2       79.69       70.65      1.29 o 
   1   3   2      301.46      277.94      2.59 o 
   2   3   2       62.95       66.11      1.28 o 
   3   3   2       76.37       71.96      1.85 o 
   4   3   2      179.06      152.35      3.63 o 
   5   3   2       54.87       46.16      0.98 o 
   6   3   2      283.35      269.52     12.84 o 
   7   3   2      105.66      105.95     10.26 o 
   8   3   2      266.63      283.68     13.52 o 
   9   3   2        3.56        5.67      2.16 o 
  10   3   2      260.94      262.05      8.25 o 
  11   3   2        1.45        2.79      0.69 o 
  12   3   2       37.22       33.26      1.92 o 
  13   3   2        5.51        5.55      0.61 o 
  14   3   2       14.97       18.83      0.69 o 
 -15   4   2        0.36       -0.86      1.18 o 
 -14   4   2        1.75        1.21      1.38 o 
 -13   4   2       12.37       11.89      0.85 o 
 -12   4   2      246.21      241.75      4.19 o 
 -11   4   2        0.09       -1.17      2.65 o 
 -10   4   2       30.51       28.85      1.18 o 
  -9   4   2       11.79       14.20      0.88 o 
  -8   4   2        0.18       -0.48      1.01 o 
  -7   4   2        1.01        1.93      2.55 o 
  -6   4   2      137.12      152.13      2.71 o 
  -5   4   2      160.68      167.08      2.68 o 
  -4   4   2       51.58       61.64      4.34 o 
  -3   4   2       81.05       75.14      3.96 o 
  -2   4   2        4.20        3.86      0.60 o 
  -1   4   2      349.85      356.47      3.03 o 
   0   4   2      147.51      141.60      1.93 o 
   1   4   2      107.32       95.63      1.67 o 
   2   4   2     1541.22     1630.32      7.81 o 
   3   4   2       13.12       13.69      0.82 o 
   4   4   2       26.73       28.25      1.25 o 
   5   4   2      467.10      460.26      4.82 o 
   6   4   2      134.44      130.86      9.07 o 
   7   4   2        4.18        6.09      0.86 o 
   8   4   2      257.91      257.33     22.11 o 
   9   4   2      134.05      142.91      2.97 o 
  10   4   2        2.86        3.08      0.83 o 
  11   4   2        8.39        7.68      0.82 o 
  12   4   2       55.32       56.55      4.41 o 
  13   4   2        7.88        8.65      0.65 o 
  14   4   2        3.37        3.63      0.51 o 
 -15   5   2        0.45        0.79      0.48 o 
 -14   5   2        3.25        4.72      0.57 o 
 -13   5   2       10.86       10.69      0.84 o 
 -12   5   2       39.13       39.00      1.32 o 
 -11   5   2       10.96       10.81      1.04 o 
 -10   5   2       49.26       46.64      1.39 o 
  -9   5   2        5.22        5.86      0.84 o 
  -8   5   2       91.60       93.20      2.73 o 
  -7   5   2       45.86       49.11      2.03 o 
  -6   5   2      482.77      476.50      6.41 o 
  -5   5   2        7.76        5.61      3.61 o 
  -4   5   2       94.25       96.95      2.51 o 
  -3   5   2      378.89      410.65     24.63 o 
  -2   5   2      487.37      532.46      4.22 o 
  -1   5   2        3.09        2.47      1.54 o 
   0   5   2       41.38       41.73      0.89 o 
   1   5   2      652.55      670.14     15.51 o 
   2   5   2       16.51       14.32      0.61 o 
   3   5   2      460.22      473.17     10.70 o 
   4   5   2      429.77      414.93      4.47 o 
   5   5   2      111.71       99.86      2.04 o 
   6   5   2        1.63        3.59      1.91 o 
   7   5   2      165.85      171.85     14.91 o 
   8   5   2       16.75       16.02      1.18 o 
   9   5   2      509.56      549.01     15.32 o 
  10   5   2       43.95       49.49      1.99 o 
  11   5   2       56.57       64.99      1.92 o 
  12   5   2        0.48        0.90      0.89 o 
  13   5   2       25.74       27.54      0.83 o 
 -14   6   2        4.17        4.74      0.71 o 
 -13   6   2       20.41       18.80      1.24 o 
 -12   6   2       15.35       17.31      1.00 o 
 -11   6   2       78.48       78.85      1.77 o 
 -10   6   2        1.31        1.17      1.21 o 
  -9   6   2        0.24       -0.24      1.95 o 
  -8   6   2        9.02        9.36      2.09 o 
  -7   6   2        5.73        3.94      1.91 o 
  -6   6   2        4.37        7.93      1.40 o 
  -5   6   2       10.62       11.07      0.95 o 
  -4   6   2        7.97       13.26      1.02 o 
  -3   6   2       23.48       38.22      1.85 o 
  -2   6   2      208.31      240.27      3.13 o 
  -1   6   2       93.24      100.33      2.22 o 
   0   6   2      591.45      663.00      9.12 o 
   1   6   2       64.97       71.40      3.95 o 
   2   6   2        5.72        4.62      0.61 o 
   3   6   2        5.86        8.32      0.67 o 
   4   6   2       22.78       31.35      1.00 o 
   5   6   2       35.37       38.59      1.29 o 
   6   6   2       19.45       21.22      1.97 o 
   7   6   2      164.10      171.39     13.96 o 
   8   6   2       19.24       23.83      1.22 o 
   9   6   2      215.61      228.17     11.01 o 
  10   6   2       12.52       13.10      0.92 o 
  11   6   2        2.19        1.32      1.07 o 
  12   6   2        5.81        6.31      1.34 o 
  13   6   2        1.91        2.91      1.15 o 
 -14   7   2        0.26        0.60      0.49 o 
 -13   7   2        3.44        5.51      0.56 o 
 -12   7   2       33.48       38.30      1.13 o 
 -11   7   2        2.48        2.87      1.25 o 
 -10   7   2        3.09        3.09      1.02 o 
  -9   7   2        4.19        2.76      2.43 o 
  -8   7   2       12.26       17.28      1.34 o 
  -7   7   2      129.48      142.64      5.27 o 
  -6   7   2       48.00       45.38      1.26 o 
  -5   7   2       49.78       70.41      1.57 o 
  -4   7   2       54.88       52.25      1.30 o 
  -3   7   2        7.66       11.22      0.81 o 
  -2   7   2      697.80      683.24     25.47 o 
  -1   7   2      769.89      754.86     12.26 o 
   0   7   2      246.14      255.85      7.80 o 
   1   7   2       16.94       11.58      1.60 o 
   2   7   2      429.59      419.72      5.42 o 
   3   7   2      243.61      231.24      4.88 o 
   4   7   2      478.96      481.29      5.62 o 
   5   7   2      151.75      171.76     14.41 o 
   6   7   2        0.97        0.96      1.13 o 
   7   7   2      213.87      220.94     20.56 o 
   8   7   2       25.18       26.35      1.72 o 
   9   7   2      112.59      115.16      6.37 o 
  10   7   2       11.04       14.54      1.12 o 
  11   7   2        0.08       -0.69      1.19 o 
  12   7   2        7.51        9.59      0.61 o 
 -13   8   2        0.19        0.44      0.49 o 
 -12   8   2       21.56       19.79      0.83 o 
 -11   8   2        7.97        7.73      1.26 o 
 -10   8   2        0.04       -1.13      1.35 o 
  -9   8   2       19.32       16.17      0.99 o 
  -8   8   2        5.66        6.63      1.69 o 
  -7   8   2       20.83       19.15      1.01 o 
  -6   8   2       35.18       37.67      1.66 o 
  -5   8   2       10.32        9.99      0.88 o 
  -4   8   2        3.58        5.37      0.80 o 
  -3   8   2      196.73      208.04      5.79 o 
  -2   8   2      279.48      284.46     10.67 o 
  -1   8   2      110.86      119.99      2.90 o 
   0   8   2       31.33       28.02      0.98 o 
   1   8   2        1.00        1.88      1.07 o 
   2   8   2      126.99      146.45      3.20 o 
   3   8   2       86.26       83.48      1.78 o 
   4   8   2        9.44        8.32      0.96 o 
   5   8   2        0.40        3.61      0.80 o 
   6   8   2        0.18        0.12      1.33 o 
   7   8   2       53.18       61.30      2.18 o 
   8   8   2      201.61      224.34     15.42 o 
   9   8   2        3.26        3.44      0.81 o 
  10   8   2       22.82       22.10      1.63 o 
  11   8   2        9.53        9.59      1.18 o 
  12   8   2        0.29        0.01      0.66 o 
 -12   9   2        5.22        7.83      0.55 o 
 -11   9   2        0.22        0.54      0.65 o 
 -10   9   2        2.10        1.74      0.85 o 
  -9   9   2       65.14       60.11      1.46 o 
  -8   9   2       36.44       38.99      1.35 o 
  -7   9   2        0.36        0.92      1.02 o 
  -6   9   2       45.10       45.34      1.60 o 
  -5   9   2       13.12       13.50      0.94 o 
  -4   9   2       55.72       54.43      2.44 o 
  -3   9   2        9.50        9.91      0.91 o 
  -2   9   2      280.20      295.00     11.18 o 
  -1   9   2        7.97        8.47      1.79 o 
   0   9   2      342.91      343.72      7.23 o 
   1   9   2       27.24       30.11      1.11 o 
   2   9   2      178.83      180.47      3.53 o 
   3   9   2       15.38       14.94      1.02 o 
   4   9   2        0.41        0.55      1.31 o 
   5   9   2      112.88      124.62     10.34 o 
   6   9   2        3.69        6.71      1.31 o 
   7   9   2      142.86      142.74      8.70 o 
   8   9   2       55.10       51.23      3.12 o 
   9   9   2        0.11       -1.02      1.06 o 
  10   9   2        0.41        0.51      0.54 o 
  11   9   2       17.48       17.41      0.66 o 
 -11  10   2        2.06        2.06      0.50 o 
 -10  10   2        1.97        2.45      0.56 o 
  -9  10   2       11.98       13.89      1.00 o 
  -8  10   2        3.09        3.45      1.18 o 
  -7  10   2        0.72       -1.20      1.20 o 
  -6  10   2        1.55        2.88      1.25 o 
  -5  10   2       29.42       32.94      2.24 o 
  -4  10   2       30.82       30.75      1.20 o 
  -3  10   2       23.12       21.40      1.12 o 
  -2  10   2      830.36      768.74     56.31 o 
  -1  10   2      199.68      203.56      8.12 o 
   0  10   2      166.90      160.83      3.38 o 
   1  10   2       56.51       60.67      1.49 o 
   2  10   2       91.19       92.06      1.98 o 
   3  10   2       24.81       24.48      3.44 o 
   4  10   2       87.50       98.21      9.81 o 
   5  10   2      189.06      182.43     12.00 o 
   6  10   2       25.62       31.40      1.29 o 
   7  10   2       28.10       34.39      1.53 o 
   8  10   2       35.11       41.52      5.60 o 
   9  10   2       80.78       74.01      3.55 o 
  10  10   2        0.49       -0.53      0.68 o 
 -10  11   2        0.00        0.18      0.71 o 
  -9  11   2       23.50       18.21      0.84 o 
  -8  11   2      103.73       91.56      3.60 o 
  -7  11   2       19.74       18.44      0.97 o 
  -6  11   2        0.43        0.96      0.72 o 
  -5  11   2       20.60       17.13      1.13 o 
  -4  11   2        0.32        0.29      2.16 o 
  -3  11   2       33.68       30.73      3.36 o 
  -2  11   2      334.77      308.38     30.89 o 
  -1  11   2      104.64      100.23      6.69 o 
   0  11   2        0.53        0.69      0.91 o 
   1  11   2        5.47        5.87      2.82 o 
   2  11   2       17.34       20.89      3.15 o 
   3  11   2        3.51        4.98      0.91 o 
   4  11   2        2.87        2.67      0.95 o 
   5  11   2       19.61       19.44      1.12 o 
   6  11   2        0.31        0.83      0.78 o 
   7  11   2        2.09        1.07      1.02 o 
   8  11   2        1.23        2.02      1.39 o 
   9  11   2       26.07       21.62      0.67 o 
  -8  12   2        6.28        5.13      0.59 o 
  -7  12   2       12.48        8.87      0.69 o 
  -6  12   2        0.02        0.43      0.81 o 
  -5  12   2        0.09        0.46      0.66 o 
  -4  12   2        0.53        0.68      1.05 o 
  -3  12   2       25.42       19.32      0.94 o 
  -2  12   2        5.98        5.74      1.14 o 
  -1  12   2      190.71      177.89     11.38 o 
   0  12   2       64.84       64.71      1.53 o 
   1  12   2       25.74       22.31      0.98 o 
   2  12   2        1.31        0.21      1.10 o 
   3  12   2       15.65       16.73      1.01 o 
   4  12   2       19.80       17.04      1.31 o 
   5  12   2       14.29       11.72      0.84 o 
   6  12   2       32.69       29.64      2.69 o 
   7  12   2        5.28        5.58      0.56 o 
  -6  13   2        3.54        3.74      0.53 o 
  -5  13   2        0.93        0.69      0.62 o 
  -4  13   2       10.89       10.30      0.64 o 
  -3  13   2        5.58        6.93      1.55 o 
  -2  13   2        6.64        5.33      1.09 o 
  -1  13   2       22.67       20.69      0.93 o 
   0  13   2       10.44        7.67      0.74 o 
   1  13   2        8.07        7.62      0.61 o 
   2  13   2        0.99        0.91      0.82 o 
   3  13   2        0.83       -0.11      0.93 o 
   4  13   2        1.01        2.06      1.48 o 
   5  13   2        1.99        0.71      0.48 o 
  -2  14   2        0.77        0.64      1.69 o 
  -1  14   2        0.86        0.87      0.58 o 
   0  14   2        5.68        4.43      0.54 o 
   1  14   2        0.86        0.59      0.49 o 
 -16   1   3        1.73        2.48      0.42 o 
 -15   1   3       14.31       14.26      0.71 o 
 -14   1   3        4.48        2.81      0.67 o 
 -13   1   3       77.02       75.69      1.69 o 
 -12   1   3      158.96      163.58      5.29 o 
 -11   1   3       65.84       72.79      3.21 o 
 -10   1   3        6.90        6.01      0.86 o 
  -9   1   3        9.95       13.67      0.99 o 
  -8   1   3       23.41       24.62      1.01 o 
  -7   1   3      321.32      349.84      4.26 o 
  -6   1   3      892.87      912.30      6.76 o 
  -5   1   3       50.09       42.79      1.68 o 
  -4   1   3       11.80       18.14      0.78 o 
  -3   1   3      387.48      370.63      6.09 o 
  -2   1   3     1456.50     1413.12     30.01 o 
  -1   1   3      208.76      196.75      2.18 o 
   0   1   3     1398.30     1330.30     17.93 o 
   1   1   3     2425.80     2386.84     68.35 o 
   2   1   3       88.30       90.21      1.67 o 
   3   1   3      654.24      659.19      6.92 o 
   4   1   3      764.77      742.80      8.01 o 
   5   1   3      437.07      405.21      6.00 o 
   6   1   3      355.45      311.16     11.83 o 
   7   1   3      137.20      122.05      2.59 o 
   8   1   3        3.00        7.00      0.89 o 
   9   1   3      393.37      396.34      8.84 o 
  10   1   3      248.68      237.06      7.37 o 
  11   1   3       21.54       27.73      3.15 o 
  12   1   3       13.29       12.11      0.84 o 
  13   1   3        0.68        0.65      0.61 o 
  14   1   3       13.24       11.57      0.55 o 
 -15   2   3        0.05       -0.11      0.72 o 
 -14   2   3        6.21        5.97      1.16 o 
 -13   2   3       52.38       47.91      1.28 o 
 -12   2   3       21.04       20.22      1.07 o 
 -11   2   3      103.13      101.04      2.15 o 
 -10   2   3        8.19        9.29      0.92 o 
  -9   2   3       74.78       69.48      3.71 o 
  -8   2   3       11.82       10.30      0.87 o 
  -7   2   3      135.57      130.31      2.54 o 
  -6   2   3      204.48      240.53      3.28 o 
  -5   2   3      744.14      732.51     10.51 o 
  -4   2   3      230.85      221.64      2.65 o 
  -3   2   3      176.22      205.42      4.30 o 
  -2   2   3        5.10        3.95      0.40 o 
  -1   2   3      229.82      238.91      8.29 o 
   0   2   3     1060.97     1108.41     17.70 o 
   1   2   3       16.99       13.58      0.67 o 
   2   2   3      983.47      976.65     11.61 o 
   3   2   3      433.87      405.86      3.82 o 
   4   2   3      728.92      723.49      5.58 o 
   5   2   3       17.44       22.37      1.26 o 
   6   2   3       30.69       28.71      1.02 o 
   7   2   3      209.14      206.20     13.32 o 
   8   2   3      604.76      635.44     29.75 o 
   9   2   3       30.24       31.37      2.49 o 
  10   2   3       13.09       11.72      1.23 o 
  11   2   3        1.76        1.98      0.75 o 
  12   2   3       13.55       11.35      0.77 o 
  13   2   3        9.94       11.37      1.49 o 
 -15   3   3        3.10        3.77      1.72 o 
 -14   3   3        2.60        3.08      0.62 o 
 -13   3   3      188.00      183.86      4.67 o 
 -12   3   3       17.74       22.08      1.07 o 
 -11   3   3      118.12      116.39      5.18 o 
 -10   3   3      210.69      214.37      4.15 o 
  -9   3   3       21.52       18.82      1.07 o 
  -8   3   3       18.58       19.88      2.28 o 
  -7   3   3        0.84        4.13      0.70 o 
  -6   3   3      430.35      437.41      4.60 o 
  -5   3   3      328.13      329.97      3.63 o 
  -4   3   3      172.48      179.80      2.51 o 
  -3   3   3      121.38      149.88     19.07 o 
  -2   3   3       79.85       68.66      1.38 o 
  -1   3   3      602.09      610.84     22.11 o 
   0   3   3      182.22      191.52      2.39 o 
   1   3   3      202.90      199.28      2.51 o 
   2   3   3      203.10      265.10      3.01 o 
   3   3   3       91.14       87.98      1.76 o 
   4   3   3      110.82       94.33      1.98 o 
   5   3   3      606.06      547.82      7.88 o 
   6   3   3      432.26      416.94      5.21 o 
   7   3   3      155.35      157.56      6.64 o 
   8   3   3      567.76      581.98     44.38 o 
   9   3   3       50.45       48.94      1.52 o 
  10   3   3        3.88        4.29      0.81 o 
  11   3   3       11.26       10.32      0.83 o 
  12   3   3       10.93        7.79      0.66 o 
  13   3   3       37.39       41.09      1.03 o 
 -15   4   3        0.09        0.14      0.55 o 
 -14   4   3       14.11       13.00      0.80 o 
 -13   4   3      205.34      220.29      4.58 o 
 -12   4   3       37.28       43.81      2.19 o 
 -11   4   3        0.06       -0.07      2.34 o 
 -10   4   3       12.50       13.71      1.01 o 
  -9   4   3      125.90      128.85      2.77 o 
  -8   4   3      131.32      132.28      2.68 o 
  -7   4   3        8.28       12.44      0.83 o 
  -6   4   3      126.77      120.36      2.62 o 
  -5   4   3        1.09        1.12      0.65 o 
  -4   4   3      571.28      497.61      4.45 o 
  -3   4   3      208.59      198.83      5.13 o 
  -2   4   3      981.60      967.94      5.99 o 
  -1   4   3      306.29      330.54      4.89 o 
   0   4   3      637.35      623.48      9.59 o 
   1   4   3      121.05      104.82      3.61 o 
   2   4   3     1286.63     1341.69     19.74 o 
   3   4   3      120.02      135.86      4.97 o 
   4   4   3      238.82      234.10      4.76 o 
   5   4   3        6.88        8.13      1.03 o 
   6   4   3      560.27      551.21      6.23 o 
   7   4   3       39.80       36.55      3.18 o 
   8   4   3     1384.67     1455.44    103.71 o 
   9   4   3        5.02        3.97      1.76 o 
  10   4   3       48.27       46.40      2.42 o 
  11   4   3        0.48        0.10      0.89 o 
  12   4   3       49.65       51.44      1.16 o 
  13   4   3       16.10       23.38      0.80 o 
 -15   5   3        0.14       -0.10      0.57 o 
 -14   5   3       43.38       41.66      1.72 o 
 -13   5   3      113.61      118.74      2.43 o 
 -12   5   3      181.49      167.83      4.61 o 
 -11   5   3        2.54        4.81      0.81 o 
 -10   5   3       39.33       45.51      1.43 o 
  -9   5   3        1.75        0.28      2.48 o 
  -8   5   3       86.75       84.44      2.09 o 
  -7   5   3      174.67      192.25      3.64 o 
  -6   5   3      496.25      582.19     22.33 o 
  -5   5   3      395.53      425.81     10.94 o 
  -4   5   3      340.68      367.90      7.02 o 
  -3   5   3      396.73      392.18     12.22 o 
  -2   5   3       80.00       93.71      3.32 o 
  -1   5   3      246.43      238.36      3.01 o 
   0   5   3      311.87      326.19     10.71 o 
   1   5   3     2078.67     2243.05     95.72 o 
   2   5   3       47.37       65.98      2.45 o 
   3   5   3       40.48       39.42      0.98 o 
   4   5   3      108.24      103.00      2.07 o 
   5   5   3       46.05       44.57      1.49 o 
   6   5   3      258.59      254.66     10.31 o 
   7   5   3       25.01       22.61      2.15 o 
   8   5   3        1.98        3.43      1.24 o 
   9   5   3       13.28       13.96      1.06 o 
  10   5   3        7.58        7.40      0.87 o 
  11   5   3        0.05       -0.43      0.90 o 
  12   5   3       11.59       12.70      0.71 o 
  13   5   3        1.46        3.78      0.42 o 
 -14   6   3        8.34       10.61      1.22 o 
 -13   6   3       19.84       17.43      0.88 o 
 -12   6   3      296.89      300.28     14.36 o 
 -11   6   3        5.30        5.52      0.84 o 
 -10   6   3       51.92       50.44      1.48 o 
  -9   6   3       14.34       16.13      1.09 o 
  -8   6   3       32.27       36.44      1.30 o 
  -7   6   3      228.21      243.00     10.46 o 
  -6   6   3        1.00        2.57      0.76 o 
  -5   6   3        4.89        4.03      0.76 o 
  -4   6   3      147.38      156.72      3.25 o 
  -3   6   3      309.62      329.79      7.92 o 
  -2   6   3        6.11        5.87      0.58 o 
  -1   6   3       83.71       74.31      1.56 o 
   0   6   3        2.24        4.44      0.70 o 
   1   6   3      851.34      923.49     25.13 o 
   2   6   3        2.06        2.38      0.57 o 
   3   6   3      263.38      231.08      9.80 o 
   4   6   3        8.05        8.02      0.74 o 
   5   6   3        3.24        2.68      1.63 o 
   6   6   3        0.49        3.21      1.11 o 
   7   6   3     1754.85     1860.89    159.24 o 
   8   6   3      383.01      411.28     27.16 o 
   9   6   3       10.62       15.95      1.00 o 
  10   6   3        1.34        2.69      0.71 o 
  11   6   3      103.10      103.77      4.08 o 
  12   6   3        6.65        7.39      0.55 o 
 -14   7   3       26.12       25.76      0.97 o 
 -13   7   3       19.75       20.35      0.82 o 
 -12   7   3       25.20       25.95      1.00 o 
 -11   7   3       95.09       94.28      2.11 o 
 -10   7   3        0.74        0.92      0.90 o 
  -9   7   3        1.45        3.13      0.78 o 
  -8   7   3       13.51       12.60      0.92 o 
  -7   7   3       26.95       24.75      1.79 o 
  -6   7   3       39.85       48.13      1.39 o 
  -5   7   3      109.44      122.35      7.91 o 
  -4   7   3       14.16       12.38      0.86 o 
  -3   7   3        0.26        1.24      0.80 o 
  -2   7   3        4.53        5.28      0.68 o 
  -1   7   3        9.13        9.43      0.72 o 
   0   7   3      437.12      455.79      5.80 o 
   1   7   3       45.19       53.61      1.24 o 
   2   7   3       32.82       33.60      1.09 o 
   3   7   3        3.09        2.91      0.70 o 
   4   7   3       13.30       13.25      1.18 o 
   5   7   3       21.10       22.27      1.13 o 
   6   7   3      159.19      167.40      4.60 o 
   7   7   3        0.67        0.95      1.59 o 
   8   7   3       48.80       52.60      2.05 o 
   9   7   3        4.48        4.99      0.77 o 
  10   7   3       22.93       28.42      0.98 o 
  11   7   3        9.55        9.08      1.07 o 
 -13   8   3        1.30        2.21      0.45 o 
 -12   8   3        1.72        0.73      1.71 o 
 -11   8   3       17.39       15.52      1.53 o 
 -10   8   3        1.48        0.73      1.01 o 
  -9   8   3        4.38        4.39      0.83 o 
  -8   8   3       28.04       30.10      1.21 o 
  -7   8   3        5.93        6.62      0.90 o 
  -6   8   3        7.04        6.06      0.83 o 
  -5   8   3       15.25       14.10      1.01 o 
  -4   8   3       12.74       17.42      5.31 o 
  -3   8   3       67.75       74.72      2.13 o 
  -2   8   3        3.23        3.39      0.75 o 
  -1   8   3        0.56       -0.27      1.05 o 
   0   8   3       36.50       37.68      2.79 o 
   1   8   3        0.34        0.87      0.97 o 
   2   8   3       37.34       37.78      1.13 o 
   3   8   3       27.10       26.94      1.03 o 
   4   8   3       35.33       25.14      2.22 o 
   5   8   3        0.93        1.74      0.99 o 
   6   8   3      133.21      136.24      7.04 o 
   7   8   3       55.88       57.16      6.35 o 
   8   8   3        0.23        1.95      0.71 o 
   9   8   3       17.80       21.94      1.12 o 
  10   8   3        1.71        2.05      0.53 o 
  11   8   3        9.69        7.72      0.55 o 
 -12   9   3        1.44        1.01      0.47 o 
 -11   9   3        0.91       -0.40      0.69 o 
 -10   9   3       11.23       10.25      0.88 o 
  -9   9   3        2.32        2.01      1.27 o 
  -8   9   3       25.64       24.15      1.14 o 
  -7   9   3        1.69        0.69      1.16 o 
  -6   9   3        0.47       -0.70      1.18 o 
  -5   9   3        0.23       -0.99      1.19 o 
  -4   9   3       85.98      101.25      8.69 o 
  -3   9   3       99.28      102.40      4.83 o 
  -2   9   3      150.87      158.41      3.08 o 
  -1   9   3       28.17       32.87      1.16 o 
   0   9   3        5.59        6.99      1.01 o 
   1   9   3        0.32       -0.47      1.60 o 
   2   9   3       18.82       18.61      1.04 o 
   3   9   3       36.70       32.85      1.18 o 
   4   9   3        1.13       -1.08      1.23 o 
   5   9   3        0.14       -0.96      1.80 o 
   6   9   3        1.94        1.20      1.04 o 
   7   9   3        1.19        2.06      1.12 o 
   8   9   3        0.14       -0.27      1.23 o 
   9   9   3        2.68        2.54      0.58 o 
  10   9   3        1.96        2.89      0.45 o 
 -11  10   3        5.19        4.31      0.53 o 
 -10  10   3        8.10        7.64      0.66 o 
  -9  10   3        3.45        1.40      0.80 o 
  -8  10   3       17.00       15.96      1.27 o 
  -7  10   3        0.15       -0.52      1.08 o 
  -6  10   3        1.17        0.26      1.20 o 
  -5  10   3        8.62        7.73      0.91 o 
  -4  10   3        7.71        8.63      0.97 o 
  -3  10   3      118.29      123.88      7.90 o 
  -2  10   3      185.23      193.69      9.86 o 
  -1  10   3      252.67      240.48      4.13 o 
   0  10   3        2.87        0.76      1.10 o 
   1  10   3        7.53        6.48      0.81 o 
   2  10   3       32.57       31.86      1.16 o 
   3  10   3        0.04       -0.05      1.15 o 
   4  10   3        5.30        7.09      1.09 o 
   5  10   3       83.20       77.53      2.99 o 
   6  10   3        3.66        4.62      1.93 o 
   7  10   3        6.81        7.72      1.87 o 
   8  10   3        8.19        6.64      0.67 o 
   9  10   3        7.34        7.98      0.55 o 
  -9  11   3       11.98       11.73      1.04 o 
  -8  11   3       12.38       11.03      0.76 o 
  -7  11   3        0.15       -0.94      0.94 o 
  -6  11   3        0.24        0.13      0.97 o 
  -5  11   3       43.11       39.15      1.61 o 
  -4  11   3        6.05        3.63      1.35 o 
  -3  11   3        1.99        4.86      0.88 o 
  -2  11   3       14.56       13.45      0.97 o 
  -1  11   3       10.97       11.07      1.46 o 
   0  11   3        0.08        3.06      1.33 o 
   1  11   3       11.25       12.41      0.89 o 
   2  11   3        5.40        3.85      0.72 o 
   3  11   3        9.52        9.62      0.82 o 
   4  11   3       23.26       21.53      1.83 o 
   5  11   3       23.17       23.70      2.57 o 
   6  11   3       22.34       17.90      2.73 o 
   7  11   3        9.07       12.41      1.35 o 
  -8  12   3        3.65        4.41      0.53 o 
  -7  12   3        6.45        4.91      0.57 o 
  -6  12   3        3.93        5.37      1.18 o 
  -5  12   3        1.01        1.21      0.68 o 
  -4  12   3       24.03       20.16      0.89 o 
  -3  12   3        1.18        0.80      0.88 o 
  -2  12   3        0.86        1.80      0.92 o 
  -1  12   3       16.37       11.46      0.81 o 
   0  12   3       30.60       27.21      1.33 o 
   1  12   3        4.86        4.21      0.61 o 
   2  12   3        0.80       -0.97      0.97 o 
   3  12   3        0.68        1.24      0.63 o 
   4  12   3        4.97        0.35      1.07 o 
   5  12   3        0.01        0.00      0.94 o 
   6  12   3       11.07        8.18      1.15 o 
  -5  13   3        0.33        0.51      0.52 o 
  -4  13   3       31.89       23.75      1.67 o 
  -3  13   3        3.35       -0.34      1.06 o 
  -2  13   3       58.42       48.96      2.07 o 
  -1  13   3       61.51       54.79      1.22 o 
   0  13   3        1.56        1.62      0.48 o 
   1  13   3       10.47        9.29      0.60 o 
   2  13   3       10.62        9.94      1.05 o 
   3  13   3        8.11        6.04      0.60 o 
 -15   0   4        2.59        2.43      0.51 o 
 -14   0   4       14.10       15.39      0.97 o 
 -13   0   4        1.78       -0.19      1.04 o 
 -12   0   4       41.49       40.23      1.31 o 
 -11   0   4      156.32      151.38      3.19 o 
 -10   0   4      195.91      183.76      4.85 o 
  -9   0   4        7.07        7.39      0.91 o 
  -8   0   4       53.03       47.65      3.75 o 
  -7   0   4      306.23      266.67      5.84 o 
  -6   0   4       57.43       55.85      1.18 o 
  -5   0   4      111.80       79.66      1.68 o 
  -4   0   4       56.81       68.04      1.51 o 
  -3   0   4      211.82      184.51      9.02 o 
  -2   0   4     1362.56     1408.85      7.64 o 
  -1   0   4     1237.04     1328.06      7.74 o 
   0   0   4      265.79      265.29      3.10 o 
   1   0   4     1566.87     1699.62      8.82 o 
   2   0   4        6.67        9.63      0.60 o 
   3   0   4     3386.86     3409.84     40.32 o 
   4   0   4       45.49       32.63      2.28 o 
   5   0   4        1.63        0.82      0.94 o 
   6   0   4      351.38      344.79     18.28 o 
   7   0   4     2143.83     2069.30     36.08 o 
   8   0   4       24.79       25.61      1.26 o 
   9   0   4      111.69      106.65      4.19 o 
  10   0   4       74.83       73.03      1.67 o 
  11   0   4       84.51       80.84      3.10 o 
  12   0   4       21.76       25.63      0.80 o 
 -15   1   4        0.01       -0.27      1.61 o 
 -14   1   4        3.00        2.54      0.61 o 
 -13   1   4        2.83        3.10      2.26 o 
 -12   1   4        1.02        1.51      0.67 o 
 -11   1   4       69.49       69.78      3.99 o 
 -10   1   4      123.09      118.67      2.51 o 
  -9   1   4       28.94       27.66      1.24 o 
  -8   1   4       55.17       53.02      1.37 o 
  -7   1   4        1.42        2.74      0.70 o 
  -6   1   4       56.63       53.22      2.83 o 
  -5   1   4      180.61      188.26      2.92 o 
  -4   1   4     4363.19     4481.94    142.36 o 
  -3   1   4     2289.28     2399.83     35.45 o 
  -2   1   4      153.16      138.85      4.97 o 
  -1   1   4       40.64       39.94      0.83 o 
   0   1   4      977.13      925.37     10.75 o 
   1   1   4       58.72       57.98      1.25 o 
   2   1   4        0.09        1.05      1.52 o 
   3   1   4      263.42      263.62      3.48 o 
   4   1   4       36.44       44.90      1.12 o 
   5   1   4       56.76       54.37      1.33 o 
   6   1   4      356.02      347.10      5.00 o 
   7   1   4       17.41       17.43      2.56 o 
   8   1   4       75.24       79.53      1.89 o 
   9   1   4       16.66       17.34      1.10 o 
  10   1   4       14.81       17.81      1.04 o 
  11   1   4        1.39        4.04      0.81 o 
  12   1   4        5.16        7.01      0.61 o 
 -15   2   4        0.00        0.05      0.74 o 
 -14   2   4       44.80       50.26      1.18 o 
 -13   2   4        0.13        0.39      0.76 o 
 -12   2   4        3.40        3.29      0.76 o 
 -11   2   4        5.21        7.00      1.35 o 
 -10   2   4       38.71       35.57      2.35 o 
  -9   2   4       38.30       46.13      1.47 o 
  -8   2   4      144.58      155.37      5.04 o 
  -7   2   4        6.79        6.84      0.71 o 
  -6   2   4      141.16      133.50      2.70 o 
  -5   2   4       27.38       34.96      0.97 o 
  -4   2   4      231.84      236.10      3.15 o 
  -3   2   4      218.22      214.43      6.57 o 
  -2   2   4      556.29      506.76      9.26 o 
  -1   2   4       53.53       43.28      2.17 o 
   0   2   4       59.52       52.44      1.07 o 
   1   2   4      139.34      126.02      2.28 o 
   2   2   4     1068.59     1034.31      7.43 o 
   3   2   4       32.99       27.67      0.85 o 
   4   2   4      176.12      171.07      3.06 o 
   5   2   4        4.53        4.39      0.72 o 
   6   2   4       13.80       14.00      0.94 o 
   7   2   4      279.06      271.48      9.06 o 
   8   2   4       51.59       54.62      1.99 o 
   9   2   4      107.13      107.70      3.44 o 
  10   2   4        4.76        2.70      0.74 o 
  11   2   4        1.42        1.19      0.59 o 
  12   2   4       33.00       33.89      2.57 o 
 -15   3   4        6.84        7.80      0.67 o 
 -14   3   4        0.29        1.04      0.55 o 
 -13   3   4        0.03       -0.94      1.01 o 
 -12   3   4        0.02       -0.75      2.39 o 
 -11   3   4       15.48       15.03      0.98 o 
 -10   3   4        3.68        3.32      1.39 o 
  -9   3   4       33.10       32.78      2.78 o 
  -8   3   4       15.44       19.57      3.74 o 
  -7   3   4       43.93       46.53      1.86 o 
  -6   3   4       31.89       34.35      1.04 o 
  -5   3   4      150.65      142.99      4.41 o 
  -4   3   4        7.58        6.45      0.68 o 
  -3   3   4      164.05      177.03      2.72 o 
  -2   3   4       22.43       23.85      0.78 o 
  -1   3   4      176.82      169.43      6.84 o 
   0   3   4     1161.95     1205.04     40.23 o 
   1   3   4      128.11      115.07      2.30 o 
   2   3   4        0.39        0.04      0.83 o 
   3   3   4        1.76        3.19      0.55 o 
   4   3   4      147.88      146.53      6.42 o 
   5   3   4      507.18      500.77      7.57 o 
   6   3   4      260.84      263.16      4.48 o 
   7   3   4       14.23       16.96      1.15 o 
   8   3   4      112.35      116.85      6.90 o 
   9   3   4       28.87       29.29      1.28 o 
  10   3   4        7.44       11.33      0.84 o 
  11   3   4       26.53       30.75      0.99 o 
  12   3   4        7.44        8.29      0.55 o 
 -14   4   4        5.63        5.15      0.59 o 
 -13   4   4       65.58       65.14      2.33 o 
 -12   4   4        0.49       -0.63      1.01 o 
 -11   4   4        1.07       -0.59      0.91 o 
 -10   4   4        0.00       -1.04      1.24 o 
  -9   4   4       36.61       39.39      1.35 o 
  -8   4   4       19.03       23.11      1.76 o 
  -7   4   4      183.11      206.09      3.81 o 
  -6   4   4        0.27        1.38      0.75 o 
  -5   4   4       64.90       73.20      1.87 o 
  -4   4   4        8.76       11.19      0.69 o 
  -3   4   4      116.69      120.52      2.36 o 
  -2   4   4       48.11       43.85      1.03 o 
  -1   4   4        7.28        6.22      0.57 o 
   0   4   4        4.87        5.12      0.57 o 
   1   4   4       54.18       66.48      1.39 o 
   2   4   4       89.29       83.65      1.77 o 
   3   4   4       39.05       39.95      1.09 o 
   4   4   4       24.51       24.02      0.94 o 
   5   4   4        1.11        1.16      1.70 o 
   6   4   4       15.14       13.93      1.06 o 
   7   4   4      370.55      394.57     16.08 o 
   8   4   4      246.56      245.13     12.01 o 
   9   4   4       48.48       49.96      1.43 o 
  10   4   4        0.52        0.24      1.17 o 
  11   4   4        0.10        1.75      1.35 o 
  12   4   4        9.07        8.29      0.52 o 
 -14   5   4        2.61        1.46      0.51 o 
 -13   5   4        1.96        2.49      0.66 o 
 -12   5   4       65.79       68.52      4.66 o 
 -11   5   4        0.34        1.75      0.71 o 
 -10   5   4        4.88        6.23      0.85 o 
  -9   5   4       51.61       47.37      1.46 o 
  -8   5   4        2.09        2.03      0.78 o 
  -7   5   4       28.67       32.58      1.20 o 
  -6   5   4      204.94      215.13      6.69 o 
  -5   5   4        5.55        5.46      0.72 o 
  -4   5   4       16.39       17.66      0.87 o 
  -3   5   4      118.87      120.99      3.07 o 
  -2   5   4       60.25       61.34      1.45 o 
  -1   5   4       60.22       57.47      2.54 o 
   0   5   4      196.61      188.23      7.56 o 
   1   5   4      542.69      522.77      5.41 o 
   2   5   4       82.32       86.10      1.78 o 
   3   5   4        0.32       -0.29      0.95 o 
   4   5   4       43.82       38.80      1.18 o 
   5   5   4      343.31      330.53     15.15 o 
   6   5   4        6.69        7.79      0.94 o 
   7   5   4       23.07       28.46      1.36 o 
   8   5   4       38.29       44.08      2.12 o 
   9   5   4       21.90       21.67      1.15 o 
  10   5   4       15.43       17.78      0.90 o 
  11   5   4       24.60       27.81      0.82 o 
 -14   6   4       16.36       15.49      1.17 o 
 -13   6   4       11.67       13.69      1.15 o 
 -12   6   4       37.77       36.39      1.62 o 
 -11   6   4        6.48        6.24      0.80 o 
 -10   6   4       11.41        9.41      2.80 o 
  -9   6   4        6.83        8.03      0.90 o 
  -8   6   4       16.58       18.55      1.12 o 
  -7   6   4        4.60       10.34      2.75 o 
  -6   6   4        0.93        2.52      1.59 o 
  -5   6   4        1.40        1.04      1.13 o 
  -4   6   4       51.66       56.67      1.32 o 
  -3   6   4       77.97       84.76      1.81 o 
  -2   6   4        8.06       10.06      0.90 o 
  -1   6   4       10.28       13.73      1.56 o 
   0   6   4       23.95       24.73      1.18 o 
   1   6   4       15.95       16.60      0.85 o 
   2   6   4       11.30       14.03      2.02 o 
   3   6   4        1.08        1.13      0.75 o 
   4   6   4        6.33        5.66      0.92 o 
   5   6   4       19.94       17.56      1.09 o 
   6   6   4       41.72       41.54      1.40 o 
   7   6   4        4.84        6.81      1.06 o 
   8   6   4        0.05        0.52      1.29 o 
   9   6   4        1.74        0.72      1.05 o 
  10   6   4        8.45        7.83      1.63 o 
  11   6   4        7.53        8.80      0.54 o 
 -13   7   4        0.29       -0.61      0.76 o 
 -12   7   4        0.41        0.62      1.39 o 
 -11   7   4       25.07       26.07      1.07 o 
 -10   7   4       56.04       55.83      1.62 o 
  -9   7   4       19.74       16.24      1.02 o 
  -8   7   4        0.07        0.07      1.66 o 
  -7   7   4        1.14        2.16      0.84 o 
  -6   7   4       95.98      103.63      2.22 o 
  -5   7   4      178.75      182.12      8.26 o 
  -4   7   4      169.45      180.83      5.09 o 
  -3   7   4       32.89       35.96      1.18 o 
  -2   7   4      151.46      152.29      3.10 o 
  -1   7   4      119.46      123.46      8.27 o 
   0   7   4        4.83        5.37      0.70 o 
   1   7   4      107.61      123.12      2.42 o 
   2   7   4       32.01       37.84      1.17 o 
   3   7   4        1.10        1.55      0.66 o 
   4   7   4       75.99       74.22      1.61 o 
   5   7   4        0.51        0.71      1.20 o 
   6   7   4       40.39       42.18      1.44 o 
   7   7   4      104.28      111.25     10.87 o 
   8   7   4        6.46        8.18      0.87 o 
   9   7   4       13.39       13.15      0.82 o 
  10   7   4       45.04       41.89      0.99 o 
 -12   8   4        0.04        0.06      0.78 o 
 -11   8   4        1.90        1.68      0.83 o 
 -10   8   4        1.78        2.58      0.88 o 
  -9   8   4        1.98        3.78      0.74 o 
  -8   8   4       13.17       11.64      1.00 o 
  -7   8   4       38.83       42.64      1.39 o 
  -6   8   4        0.15        0.87      1.13 o 
  -5   8   4       24.94       28.43      1.41 o 
  -4   8   4      111.84      122.66      2.67 o 
  -3   8   4        0.13       -0.49      1.23 o 
  -2   8   4      170.63      177.20      3.49 o 
  -1   8   4       57.53       59.12      1.41 o 
   0   8   4       40.86       38.18      2.15 o 
   1   8   4        0.70        0.24      1.02 o 
   2   8   4        1.07        0.04      1.08 o 
   3   8   4      102.34       97.65      3.95 o 
   4   8   4       75.98       79.38      6.40 o 
   5   8   4        1.88        5.68      2.14 o 
   6   8   4        3.82        0.96      1.51 o 
   7   8   4       15.88       15.89      1.90 o 
   8   8   4        7.30        8.73      0.76 o 
   9   8   4        4.21        4.35      0.57 o 
 -11   9   4       48.32       48.81      2.39 o 
 -10   9   4        5.86        5.58      0.66 o 
  -9   9   4        3.63        3.87      2.31 o 
  -8   9   4        5.77        5.77      1.10 o 
  -7   9   4        2.47        1.02      1.23 o 
  -6   9   4        9.72       12.73      0.98 o 
  -5   9   4      172.96      191.48      8.41 o 
  -4   9   4       47.49       54.21      3.13 o 
  -3   9   4       49.57       57.47      1.72 o 
  -2   9   4      122.63      131.83      2.68 o 
  -1   9   4       47.29       48.56      1.33 o 
   0   9   4        0.12       -0.38      0.98 o 
   1   9   4        5.89        5.32      0.96 o 
   2   9   4        0.30        0.81      0.81 o 
   3   9   4        5.77        5.47      0.75 o 
   4   9   4       40.28       35.64      1.91 o 
   5   9   4        6.41        6.29      1.13 o 
   6   9   4       11.22       10.09      1.42 o 
   7   9   4        0.76        0.95      0.86 o 
   8   9   4       21.35       22.25      0.82 o 
 -10  10   4        7.18        8.87      1.79 o 
  -9  10   4       34.69       37.52      1.02 o 
  -8  10   4        6.85        6.58      0.68 o 
  -7  10   4        8.72       10.19      0.76 o 
  -6  10   4        6.47        6.59      0.82 o 
  -5  10   4       70.66       65.43      2.44 o 
  -4  10   4       75.21       75.75      4.52 o 
  -3  10   4       95.60      104.94      2.22 o 
  -2  10   4        6.42        7.38      0.89 o 
  -1  10   4        8.72        7.98      1.73 o 
   0  10   4        1.09        0.23      0.78 o 
   1  10   4        7.25        8.39      0.73 o 
   2  10   4       78.52       75.10      3.79 o 
   3  10   4        7.32        4.79      1.17 o 
   4  10   4       62.65       66.01      7.20 o 
   5  10   4       13.23       12.92      0.88 o 
   6  10   4       17.75       17.98      3.19 o 
   7  10   4        5.65        5.43      0.59 o 
  -8  11   4        0.88        0.90      0.54 o 
  -7  11   4        4.12        4.26      0.62 o 
  -6  11   4        0.54       -0.28      0.96 o 
  -5  11   4       33.79       33.54      1.12 o 
  -4  11   4       61.03       63.05      5.49 o 
  -3  11   4      315.84      327.43      4.57 o 
  -2  11   4       18.96       24.53      1.01 o 
  -1  11   4       15.65       14.80      0.83 o 
   0  11   4        8.13        7.97      0.71 o 
   1  11   4        8.45        8.53      1.04 o 
   2  11   4        1.24       -0.23      0.94 o 
   3  11   4       42.62       37.26      3.75 o 
   4  11   4        1.34        0.05      0.93 o 
   5  11   4        2.85        4.17      0.59 o 
   6  11   4        2.86        3.93      0.53 o 
  -6  12   4        2.30        1.63      0.48 o 
  -5  12   4        0.64        0.22      0.73 o 
  -4  12   4       20.80       19.27      1.00 o 
  -3  12   4        9.78       11.11      2.16 o 
  -2  12   4       22.93       21.23      0.84 o 
  -1  12   4        0.02        0.46      0.72 o 
   0  12   4        0.08        0.92      0.54 o 
   1  12   4       11.72       10.04      1.20 o 
   2  12   4        1.60        0.85      0.81 o 
   3  12   4       16.80       14.12      1.79 o 
 -14   1   5        3.23        2.71      0.55 o 
 -13   1   5        0.11        0.90      0.70 o 
 -12   1   5        4.40        1.70      0.87 o 
 -11   1   5        0.57       -0.07      1.15 o 
 -10   1   5       39.17       37.23      1.42 o 
  -9   1   5       84.46       83.79      1.90 o 
  -8   1   5       70.79       69.26      2.97 o 
  -7   1   5       17.30       15.73      0.94 o 
  -6   1   5        9.48       10.26      0.83 o 
  -5   1   5      330.05      326.61      4.29 o 
  -4   1   5       53.36       47.64      1.21 o 
  -3   1   5      526.05      486.86      4.99 o 
  -2   1   5       23.27       23.86      5.23 o 
  -1   1   5      129.25      114.42      2.28 o 
   0   1   5      182.51      162.61      2.86 o 
   1   1   5      205.80      186.37      3.19 o 
   2   1   5       59.30       52.40      1.24 o 
   3   1   5      112.20      115.40      3.93 o 
   4   1   5       94.72       93.76      1.97 o 
   5   1   5      130.91      121.43      2.51 o 
   6   1   5       12.42       12.23      1.17 o 
   7   1   5       37.53       38.81      2.96 o 
   8   1   5       28.65       31.75      1.23 o 
   9   1   5        0.08        1.06      0.84 o 
  10   1   5       20.88       21.36      0.88 o 
  11   1   5       36.23       35.78      0.89 o 
 -14   2   5        9.27       10.36      0.72 o 
 -13   2   5        0.19        1.14      0.52 o 
 -12   2   5        0.89        0.74      0.84 o 
 -11   2   5        1.65        1.96      0.72 o 
 -10   2   5       50.81       44.66      2.23 o 
  -9   2   5        0.31       -1.24      1.29 o 
  -8   2   5       11.12       10.12      0.93 o 
  -7   2   5       45.00       45.18      1.62 o 
  -6   2   5        0.98        0.38      0.80 o 
  -5   2   5        6.58        7.68      0.83 o 
  -4   2   5      398.50      394.80     12.21 o 
  -3   2   5        8.05       10.18      0.74 o 
  -2   2   5      184.55      194.51      3.19 o 
  -1   2   5       51.19       48.37      1.94 o 
   0   2   5       30.52       23.77      0.86 o 
   1   2   5       49.97       52.21      2.02 o 
   2   2   5       27.71       25.84      1.43 o 
   3   2   5       15.72       16.08      0.88 o 
   4   2   5       94.85       89.80      2.10 o 
   5   2   5       52.45       55.57      1.44 o 
   6   2   5       14.37       13.83      0.95 o 
   7   2   5      166.07      160.86      4.75 o 
   8   2   5       17.96       13.89      1.00 o 
   9   2   5       62.13       61.24      1.47 o 
  10   2   5        3.25        4.88      0.61 o 
  11   2   5        0.21        0.03      0.50 o 
 -14   3   5        3.42        5.12      0.81 o 
 -13   3   5        2.66        3.00      0.59 o 
 -12   3   5        0.03        1.01      0.70 o 
 -11   3   5       13.55       12.68      1.03 o 
 -10   3   5       17.97       19.99      1.16 o 
  -9   3   5       68.23       74.86      1.81 o 
  -8   3   5       21.51       22.76      1.16 o 
  -7   3   5        1.01        3.34      2.30 o 
  -6   3   5        0.36        1.15      0.78 o 
  -5   3   5       74.08       71.79      2.03 o 
  -4   3   5      363.25      377.44     12.68 o 
  -3   3   5       25.10       25.92      0.99 o 
  -2   3   5        7.72        8.53      0.77 o 
  -1   3   5      431.39      476.82      5.09 o 
   0   3   5      146.68      139.95      5.59 o 
   1   3   5      193.52      189.95      3.64 o 
   2   3   5      141.66      125.85      2.45 o 
   3   3   5       24.80       26.71      1.07 o 
   4   3   5       72.45       64.61      2.12 o 
   5   3   5      291.97      270.25      9.97 o 
   6   3   5       48.89       44.25      2.49 o 
   7   3   5       39.49       38.52      1.55 o 
   8   3   5        7.93        7.45      1.16 o 
   9   3   5       24.33       24.26      1.47 o 
  10   3   5        8.28        7.31      0.63 o 
  11   3   5        9.47        7.88      0.55 o 
 -14   4   5       51.90       49.58      1.08 o 
 -13   4   5        4.85        6.73      0.72 o 
 -12   4   5       12.57       12.00      1.93 o 
 -11   4   5       30.91       27.18      1.68 o 
 -10   4   5       18.30       17.80      1.42 o 
  -9   4   5        0.04       -0.40      1.27 o 
  -8   4   5        1.49        0.19      1.35 o 
  -7   4   5      184.14      183.30      6.82 o 
  -6   4   5      101.17      107.63      2.33 o 
  -5   4   5      162.10      153.69      5.77 o 
  -4   4   5        0.67        1.62      0.85 o 
  -3   4   5      335.13      317.63      5.96 o 
  -2   4   5      239.57      234.78      6.80 o 
  -1   4   5      100.79      103.03      2.99 o 
   0   4   5       18.09       18.22      1.77 o 
   1   4   5        0.60        0.41      0.73 o 
   2   4   5       83.37       80.64      1.79 o 
   3   4   5       73.85       75.29      1.59 o 
   4   4   5       31.88       25.33      2.60 o 
   5   4   5      519.66      543.10      6.48 o 
   6   4   5      204.92      218.45      4.31 o 
   7   4   5        9.12       10.66      1.01 o 
   8   4   5       11.93       12.75      1.50 o 
   9   4   5       29.74       35.91      1.21 o 
  10   4   5        8.03        9.53      0.64 o 
 -13   5   5        3.10        4.04      0.83 o 
 -12   5   5        1.84        0.86      0.78 o 
 -11   5   5       14.46       15.06      1.13 o 
 -10   5   5       12.60       11.96      0.96 o 
  -9   5   5       73.71       70.19      1.70 o 
  -8   5   5       58.89       63.80      2.87 o 
  -7   5   5       67.09       67.73      1.70 o 
  -6   5   5       89.33       93.28      2.70 o 
  -5   5   5        0.12       -1.07      1.09 o 
  -4   5   5       30.73       36.85      1.58 o 
  -3   5   5      167.34      160.50      3.22 o 
  -2   5   5      231.51      219.89     10.06 o 
  -1   5   5      304.76      319.86     14.71 o 
   0   5   5      283.23      287.05      6.94 o 
   1   5   5        5.00        6.46      0.69 o 
   2   5   5        0.09       -0.96      1.33 o 
   3   5   5       30.74       28.27      1.07 o 
   4   5   5        1.76        1.47      1.18 o 
   5   5   5       53.08       51.99      1.51 o 
   6   5   5      550.04      523.18     11.37 o 
   7   5   5        0.97        0.08      1.15 o 
   8   5   5       20.52       20.69      1.07 o 
   9   5   5        3.09        1.92      0.61 o 
  10   5   5       30.45       25.44      0.95 o 
 -13   6   5        6.82        4.65      0.53 o 
 -12   6   5        4.83        5.16      0.80 o 
 -11   6   5       14.80       14.29      0.84 o 
 -10   6   5        0.90        2.04      0.84 o 
  -9   6   5        7.47        7.38      0.82 o 
  -8   6   5       48.45       53.87      1.56 o 
  -7   6   5        0.71       -0.56      1.30 o 
  -6   6   5       61.45       69.51      1.62 o 
  -5   6   5       39.74       42.70      1.36 o 
  -4   6   5       58.61       60.64      1.46 o 
  -3   6   5      137.00      133.24      4.44 o 
  -2   6   5      124.66      128.25      5.78 o 
  -1   6   5      137.85      130.40      6.18 o 
   0   6   5        8.60       11.66      0.87 o 
   1   6   5       50.39       49.47      1.90 o 
   2   6   5       55.81       48.37      1.32 o 
   3   6   5      186.12      172.48     11.96 o 
   4   6   5      257.81      267.42     18.69 o 
   5   6   5       69.17       62.48      1.63 o 
   6   6   5      110.13      120.39      3.44 o 
   7   6   5      190.87      195.50      6.08 o 
   8   6   5       50.68       52.88      1.32 o 
   9   6   5        8.94       11.64      0.70 o 
 -12   7   5       13.14       12.47      0.64 o 
 -11   7   5        0.00        0.60      0.55 o 
 -10   7   5       12.57       10.41      0.93 o 
  -9   7   5        1.24        0.63      1.07 o 
  -8   7   5       20.47       18.32      1.07 o 
  -7   7   5        0.01        0.66      0.72 o 
  -6   7   5       33.33       33.01      1.28 o 
  -5   7   5       24.34       27.18      1.18 o 
  -4   7   5       87.60       84.62      1.81 o 
  -3   7   5       87.09       93.02      3.36 o 
  -2   7   5       57.92       58.68      1.91 o 
  -1   7   5        5.20        4.87      0.93 o 
   0   7   5       85.97       84.52      4.51 o 
   1   7   5        1.66        1.07      1.11 o 
   2   7   5        5.38        5.67      0.87 o 
   3   7   5       40.06       41.71      1.92 o 
   4   7   5       36.03       32.95      3.92 o 
   5   7   5       10.17        6.49      0.89 o 
   6   7   5      100.77      100.35      2.16 o 
   7   7   5        1.56       -0.23      1.05 o 
   8   7   5       14.51       15.56      0.90 o 
   9   7   5       30.73       33.35      0.82 o 
 -11   8   5        0.29        0.07      0.69 o 
 -10   8   5        7.15        8.38      0.74 o 
  -9   8   5        0.85       -0.22      0.91 o 
  -8   8   5        7.39        9.22      1.44 o 
  -7   8   5       14.90       17.79      1.02 o 
  -6   8   5        3.86        5.43      1.56 o 
  -5   8   5       17.44       13.67      0.98 o 
  -4   8   5       51.70       52.66      1.44 o 
  -3   8   5       11.60       10.92      0.88 o 
  -2   8   5        1.89        2.09      0.69 o 
  -1   8   5       25.59       31.02      2.06 o 
   0   8   5       17.69       17.80      0.94 o 
   1   8   5        0.26       -0.30      0.60 o 
   2   8   5       36.40       33.09      4.27 o 
   3   8   5       57.07       59.92      2.61 o 
   4   8   5        8.41        9.49      1.14 o 
   5   8   5       31.43       33.11      2.42 o 
   6   8   5        2.98        5.20      0.67 o 
   7   8   5        5.89        4.84      0.69 o 
   8   8   5       53.65       54.55      2.91 o 
 -10   9   5        2.71        2.35      0.75 o 
  -9   9   5        0.39        0.92      0.58 o 
  -8   9   5        0.06        1.03      0.63 o 
  -7   9   5        0.41       -0.12      1.07 o 
  -6   9   5       20.03       19.62      1.38 o 
  -5   9   5        0.20        1.53      1.18 o 
  -4   9   5       55.57       64.83      1.48 o 
  -3   9   5       78.89       80.15      3.67 o 
  -2   9   5       16.18       20.46      2.23 o 
  -1   9   5        2.23        1.25      1.55 o 
   0   9   5       36.83       39.99      3.16 o 
   1   9   5        5.74        4.79      0.71 o 
   2   9   5       42.46       43.61      1.62 o 
   3   9   5       17.13       11.91      2.37 o 
   4   9   5       11.42       11.70      1.15 o 
   5   9   5        0.18        0.99      0.72 o 
   6   9   5       31.67       35.67      1.42 o 
  -8  10   5        0.61        2.05      0.50 o 
  -7  10   5        0.39       -0.97      0.97 o 
  -6  10   5       27.00       28.67      1.01 o 
  -5  10   5       32.80       34.05      1.42 o 
  -4  10   5        0.35       -0.11      1.04 o 
  -3  10   5       17.23       18.40      0.92 o 
  -2  10   5        5.46        7.06      0.72 o 
  -1  10   5        1.40        0.55      0.91 o 
   0  10   5        1.56        1.21      0.58 o 
   1  10   5        0.53        0.29      0.88 o 
   2  10   5        0.42       -0.73      0.89 o 
   3  10   5        8.07        7.84      1.10 o 
   4  10   5       23.65       19.05      1.70 o 
   5  10   5        0.36        1.40      0.70 o 
  -6  11   5        4.67        3.68      0.55 o 
  -5  11   5        0.48       -0.62      0.89 o 
  -4  11   5       10.54        8.11      0.66 o 
  -3  11   5       13.84       13.88      0.80 o 
  -2  11   5        0.01       -0.20      0.78 o 
  -1  11   5        3.13        2.03      1.13 o 
   0  11   5        2.69        1.21      0.62 o 
   1  11   5       29.12       26.77      2.50 o 
   2  11   5        1.68        3.04      0.48 o 
   3  11   5        0.09       -0.55      1.17 o 
 -13   0   6       19.24       20.39      0.91 o 
 -12   0   6        3.49        0.89      1.07 o 
 -11   0   6      170.13      151.05      3.01 o 
 -10   0   6        6.14        5.55      0.86 o 
  -9   0   6        8.87        9.79      1.00 o 
  -8   0   6       24.99       27.42      1.60 o 
  -7   0   6       27.34       36.51      2.11 o 
  -6   0   6       71.75       72.26      4.43 o 
  -5   0   6     1441.32     1472.28     10.51 o 
  -4   0   6      194.58      175.83      3.58 o 
  -3   0   6      468.19      475.95      8.55 o 
  -2   0   6      114.43      122.40      2.49 o 
  -1   0   6      192.21      190.30      3.50 o 
   0   0   6      286.22      257.62      6.27 o 
   1   0   6        3.22        5.69      0.71 o 
   2   0   6       45.19       46.39      1.31 o 
   3   0   6      180.15      160.50      8.82 o 
   4   0   6      112.27      106.29      5.83 o 
   5   0   6       36.07       34.37      1.96 o 
   6   0   6       56.82       55.20      1.51 o 
   7   0   6        7.45        9.86      0.90 o 
   8   0   6       93.98       96.82      1.95 o 
   9   0   6       13.88       12.03      0.76 o 
 -13   1   6       17.64       14.14      0.73 o 
 -12   1   6        3.21        2.85      0.69 o 
 -11   1   6        1.55        2.05      0.92 o 
 -10   1   6       26.27       24.39      2.54 o 
  -9   1   6        0.12        1.34      0.77 o 
  -8   1   6       14.86       14.05      0.97 o 
  -7   1   6      132.33      130.11      2.73 o 
  -6   1   6      306.51      292.81      4.68 o 
  -5   1   6       67.00       64.90      2.05 o 
  -4   1   6      313.58      280.62      4.92 o 
  -3   1   6       17.71       15.96      0.99 o 
  -2   1   6       10.18        9.00      0.82 o 
  -1   1   6        0.47        3.66      2.60 o 
   0   1   6       75.55       72.18      1.81 o 
   1   1   6       74.31       69.25      1.50 o 
   2   1   6      265.22      248.52      5.05 o 
   3   1   6       11.60       12.87      2.63 o 
   4   1   6        3.52        3.32      0.76 o 
   5   1   6        0.35        1.18      1.04 o 
   6   1   6       46.66       45.98      1.40 o 
   7   1   6       24.89       25.08      1.08 o 
   8   1   6       11.66       11.63      0.78 o 
   9   1   6       18.76       18.35      0.77 o 
 -13   2   6        3.59        2.46      0.54 o 
 -12   2   6       43.22       43.06      1.15 o 
 -11   2   6        1.34        1.54      1.17 o 
 -10   2   6        6.07        5.98      0.93 o 
  -9   2   6        7.18        7.94      0.88 o 
  -8   2   6       38.21       42.12      1.40 o 
  -7   2   6       35.12       39.04      1.37 o 
  -6   2   6      164.28      167.32      3.14 o 
  -5   2   6        8.57        6.94      0.94 o 
  -4   2   6        1.85        3.62      0.81 o 
  -3   2   6       13.84       13.86      0.88 o 
  -2   2   6      111.90      103.45      2.20 o 
  -1   2   6       87.29       91.68      1.96 o 
   0   2   6       21.83       21.19      0.93 o 
   1   2   6       21.22       25.25      1.03 o 
   2   2   6       12.47        9.16      0.88 o 
   3   2   6       67.03       67.80      1.64 o 
   4   2   6      139.41      139.96      2.91 o 
   5   2   6        7.24        7.30      0.79 o 
   6   2   6       29.61       31.26      1.22 o 
   7   2   6        6.20        7.18      0.82 o 
   8   2   6        9.21        7.79      0.75 o 
   9   2   6       56.26       59.70      2.35 o 
 -13   3   6        2.45        1.98      0.47 o 
 -12   3   6       17.48       13.05      0.78 o 
 -11   3   6        3.93        4.28      0.67 o 
 -10   3   6       24.89       24.17      1.19 o 
  -9   3   6       23.85       24.03      1.36 o 
  -8   3   6       16.92       19.69      2.99 o 
  -7   3   6        4.49        4.67      0.86 o 
  -6   3   6       34.19       37.70      1.55 o 
  -5   3   6      205.78      195.16      3.79 o 
  -4   3   6      232.55      237.93      5.64 o 
  -3   3   6       92.80       92.49      3.22 o 
  -2   3   6       24.72       25.35      1.07 o 
  -1   3   6        1.00        0.49      1.06 o 
   0   3   6        6.78        7.65      0.89 o 
   1   3   6      134.77      121.21      2.54 o 
   2   3   6      113.50      112.43      2.45 o 
   3   3   6        7.16       10.04      0.87 o 
   4   3   6        8.42        7.42      0.85 o 
   5   3   6       53.10       54.01      1.45 o 
   6   3   6       73.59       76.02      2.35 o 
   7   3   6       25.23       25.94      1.66 o 
   8   3   6       45.77       51.23      1.18 o 
   9   3   6       19.81       26.26      0.78 o 
 -12   4   6        0.80       -0.14      0.89 o 
 -11   4   6        2.84        0.44      0.95 o 
 -10   4   6        5.91        4.89      0.78 o 
  -9   4   6        0.75        0.29      1.13 o 
  -8   4   6        5.50        4.99      0.84 o 
  -7   4   6       24.69       29.00      2.20 o 
  -6   4   6        2.21        1.98      0.77 o 
  -5   4   6       47.58       44.93      1.37 o 
  -4   4   6       10.02        9.26      0.89 o 
  -3   4   6       35.16       35.82      1.17 o 
  -2   4   6        3.31        3.72      0.73 o 
  -1   4   6       16.31       16.74      0.96 o 
   0   4   6        2.73        2.48      0.65 o 
   1   4   6        3.97        0.50      1.01 o 
   2   4   6       10.07       10.19      0.80 o 
   3   4   6        2.38        2.37      0.73 o 
   4   4   6        3.20        2.56      0.74 o 
   5   4   6       42.89       41.36      1.31 o 
   6   4   6       50.62       53.21      1.36 o 
   7   4   6        0.08        0.47      0.99 o 
   8   4   6       12.45       14.46      0.74 o 
 -12   5   6        0.06       -0.15      0.84 o 
 -11   5   6        0.37        0.03      2.00 o 
 -10   5   6        2.86        4.30      1.16 o 
  -9   5   6        4.49        5.83      0.86 o 
  -8   5   6        8.34       10.89      1.14 o 
  -7   5   6       16.81       16.47      0.99 o 
  -6   5   6       10.61       10.59      0.87 o 
  -5   5   6        4.43        5.20      0.79 o 
  -4   5   6        7.53        9.65      0.81 o 
  -3   5   6       22.54       23.56      1.06 o 
  -2   5   6       34.55       37.13      1.59 o 
  -1   5   6        1.22        0.35      0.77 o 
   0   5   6        3.70        2.03      0.70 o 
   1   5   6       65.37       62.13      3.42 o 
   2   5   6       48.28       54.96      2.24 o 
   3   5   6        1.75        1.56      0.62 o 
   4   5   6        7.31        7.28      0.80 o 
   5   5   6        4.42        4.17      0.97 o 
   6   5   6        1.13        0.33      0.87 o 
   7   5   6       32.60       36.33      1.55 o 
   8   5   6       70.12       84.94      1.77 o 
 -11   6   6        0.00        0.47      0.53 o 
 -10   6   6        1.70        2.09      0.60 o 
  -9   6   6        0.55       -0.16      1.06 o 
  -8   6   6        2.59        3.90      0.69 o 
  -7   6   6        1.74        1.16      1.09 o 
  -6   6   6        0.74        1.25      1.34 o 
  -5   6   6        0.27        0.09      1.13 o 
  -4   6   6       24.74       24.95      1.03 o 
  -3   6   6        2.25        2.67      1.56 o 
  -2   6   6       20.55       21.30      0.99 o 
  -1   6   6        0.19       -0.16      1.75 o 
   0   6   6        0.24        1.99      0.55 o 
   1   6   6       13.72       13.14      0.89 o 
   2   6   6        3.98        5.81      0.72 o 
   3   6   6       17.64       16.49      1.50 o 
   4   6   6        0.06        1.32      0.85 o 
   5   6   6        2.77        4.07      1.13 o 
   6   6   6       12.17       12.02      1.40 o 
   7   6   6       77.17       81.18      3.38 o 
 -10   7   6        1.35        0.33      0.63 o 
  -9   7   6        6.36        6.26      0.93 o 
  -8   7   6       16.02       17.27      0.91 o 
  -7   7   6        3.05        4.94      0.78 o 
  -6   7   6        8.63        9.76      0.87 o 
  -5   7   6        0.10        0.07      1.30 o 
  -4   7   6        1.52        1.09      0.97 o 
  -3   7   6       24.34       27.77      1.09 o 
  -2   7   6       40.65       42.78      2.30 o 
  -1   7   6        3.16        3.06      0.65 o 
   0   7   6       23.41       22.62      0.96 o 
   1   7   6        7.40        7.64      0.76 o 
   2   7   6        0.82        0.00      0.95 o 
   3   7   6       85.22       86.07     11.04 o 
   4   7   6        2.59        2.41      0.68 o 
   5   7   6      119.64      112.46      2.31 o 
   6   7   6       21.26       20.64      0.86 o 
  -9   8   6        0.99        1.81      1.00 o 
  -8   8   6        4.79        4.09      0.64 o 
  -7   8   6        0.72        1.96      0.71 o 
  -6   8   6        3.95        2.90      1.27 o 
  -5   8   6        8.49        9.82      1.38 o 
  -4   8   6        0.79        0.87      1.09 o 
  -3   8   6        7.09        8.18      0.90 o 
  -2   8   6        1.76        1.17      0.77 o 
  -1   8   6        0.14        0.07      0.68 o 
   0   8   6       10.09       12.18      1.33 o 
   1   8   6        0.55        0.60      0.70 o 
   2   8   6        4.03        4.66      0.64 o 
   3   8   6        0.82        1.09      0.63 o 
   4   8   6        0.20        0.00      0.69 o 
   5   8   6        1.27        0.53      0.90 o 
  -8   9   6        0.54       -0.64      1.59 o 
  -7   9   6       16.10       16.75      0.78 o 
  -6   9   6       53.97       52.29      1.26 o 
  -5   9   6       36.19       46.28      1.72 o 
  -4   9   6       10.57        8.38      0.77 o 
  -3   9   6        3.38        3.56      0.65 o 
  -2   9   6        8.39        7.91      0.68 o 
  -1   9   6        6.31        7.31      0.84 o 
   0   9   6        5.29        4.28      0.58 o 
   1   9   6       46.40       45.20      5.11 o 
   2   9   6        1.07        1.44      0.74 o 
   3   9   6        4.28        4.03      0.63 o 
   4   9   6        0.33        0.49      0.53 o 
  -6  10   6       12.81       16.11      1.01 o 
  -5  10   6        9.52       11.26      0.69 o 
  -4  10   6       50.78       49.41      1.11 o 
  -3  10   6        0.39        1.00      0.56 o 
  -2  10   6       11.24       10.27      0.65 o 
  -1  10   6       12.56       10.50      0.63 o 
   0  10   6        0.85        0.83      0.66 o 
   1  10   6       12.43       14.90      2.46 o 
 -12   1   7        0.04        0.29      0.52 o 
 -11   1   7        0.05       -0.83      1.22 o 
 -10   1   7        1.44        1.09      0.80 o 
  -9   1   7        3.58        5.19      0.77 o 
  -8   1   7       31.69       35.05      1.45 o 
  -7   1   7        0.17        0.01      1.10 o 
  -6   1   7        7.64        9.83      0.93 o 
  -5   1   7       19.25       20.99      1.06 o 
  -4   1   7        0.43        0.34      1.04 o 
  -3   1   7        4.53        4.64      2.26 o 
  -2   1   7       28.61       29.69      1.22 o 
  -1   1   7        8.87       10.46      0.79 o 
   0   1   7        0.15        0.86      0.61 o 
   1   1   7       96.89      100.76      2.19 o 
   2   1   7       10.89       14.40      1.14 o 
   3   1   7       30.64       31.38      1.10 o 
   4   1   7       32.01       32.34      1.12 o 
   5   1   7        3.46        4.30      0.67 o 
   6   1   7       11.48       11.21      0.77 o 
   7   1   7       43.72       51.98      1.80 o 
 -11   2   7        0.03        0.00      1.79 o 
 -10   2   7        2.61        4.04      0.60 o 
  -9   2   7        0.48       -1.04      1.04 o 
  -8   2   7        1.89        3.34      2.44 o 
  -7   2   7        0.37        0.42      1.12 o 
  -6   2   7       61.03       62.21      1.52 o 
  -5   2   7       74.64       70.51      1.53 o 
  -4   2   7        9.79        9.82      0.84 o 
  -3   2   7       10.20        9.80      0.96 o 
  -2   2   7       10.78       10.94      0.82 o 
  -1   2   7       14.94       13.54      0.87 o 
   0   2   7       15.17       16.15      1.87 o 
   1   2   7        5.72        5.22      0.75 o 
   2   2   7        1.45        1.41      0.77 o 
   3   2   7       17.24       14.84      0.91 o 
   4   2   7        3.16        2.46      1.19 o 
   5   2   7       24.75       27.32      1.00 o 
   6   2   7       41.14       46.24      1.40 o 
   7   2   7        7.24       11.07      0.95 o 
 -11   3   7        2.18        1.80      0.63 o 
 -10   3   7        0.06       -0.03      0.88 o 
  -9   3   7        7.26        6.71      1.04 o 
  -8   3   7       15.72       16.61      1.00 o 
  -7   3   7       33.32       33.06      1.24 o 
  -6   3   7       15.20       13.52      0.99 o 
  -5   3   7        5.76        6.86      0.79 o 
  -4   3   7      164.60      177.17      3.53 o 
  -3   3   7       22.01       21.17      0.99 o 
  -2   3   7       21.25       20.89      0.98 o 
  -1   3   7        0.13       -0.87      1.19 o 
   0   3   7       16.78       16.87      0.84 o 
   1   3   7        7.16        6.70      0.75 o 
   2   3   7       87.00       83.11      5.77 o 
   3   3   7        0.24        0.89      0.74 o 
   4   3   7       39.15       38.65      1.28 o 
   5   3   7       10.00        8.81      0.98 o 
   6   3   7       33.33       35.17      0.99 o 
 -11   4   7        1.35        1.39      0.48 o 
 -10   4   7       25.71       25.47      0.87 o 
  -9   4   7        3.03        4.25      2.86 o 
  -8   4   7        2.05        1.49      1.26 o 
  -7   4   7       10.70       11.05      0.88 o 
  -6   4   7       26.74       32.40      3.00 o 
  -5   4   7        5.97        7.89      1.46 o 
  -4   4   7        1.00        1.81      0.83 o 
  -3   4   7       14.78       14.20      0.92 o 
  -2   4   7       30.05       31.24      1.08 o 
  -1   4   7        7.22        8.59      1.70 o 
   0   4   7       18.04       20.42      0.97 o 
   1   4   7       42.58       43.52      2.80 o 
   2   4   7       39.26       36.98      1.17 o 
   3   4   7       47.52       54.43      2.35 o 
   4   4   7       18.16       16.61      1.91 o 
   5   4   7       27.03       27.78      1.60 o 
   6   4   7       29.90       33.14      0.93 o 
 -10   5   7        8.84        8.71      0.66 o 
  -9   5   7       10.45       10.60      0.77 o 
  -8   5   7        1.54        0.97      0.95 o 
  -7   5   7        0.28        1.44      0.72 o 
  -6   5   7        0.86        0.17      1.11 o 
  -5   5   7        0.08        1.23      1.05 o 
  -4   5   7        0.28        0.71      1.30 o 
  -3   5   7      122.13      120.59      5.80 o 
  -2   5   7        3.83        3.62      0.96 o 
  -1   5   7        0.02       -0.71      1.38 o 
   0   5   7        4.01        4.72      0.99 o 
   1   5   7        3.50        3.44      1.36 o 
   2   5   7       10.41        7.29      0.73 o 
   3   5   7      109.82      103.52      3.82 o 
   4   5   7      227.21      216.89     10.45 o 
   5   5   7        8.35        9.74      0.94 o 
  -9   6   7       23.02       20.30      0.82 o 
  -8   6   7        4.13        5.62      1.05 o 
  -7   6   7        3.99        6.20      1.22 o 
  -6   6   7       17.45       20.36      1.88 o 
  -5   6   7       67.89       70.45      1.47 o 
  -4   6   7       29.89       30.88      3.36 o 
  -3   6   7       33.56       30.92      1.06 o 
  -2   6   7        0.20        0.39      0.70 o 
  -1   6   7       28.06       25.54      0.92 o 
   0   6   7       44.37       46.21      1.19 o 
   1   6   7       30.02       32.75      2.14 o 
   2   6   7        1.20        0.73      0.79 o 
   3   6   7        0.11       -0.48      0.98 o 
   4   6   7       27.82       27.14      0.90 o 
  -8   7   7        3.52        3.60      0.56 o 
  -7   7   7        3.06        4.09      0.55 o 
  -6   7   7        8.00        9.07      0.72 o 
  -5   7   7        4.55        6.44      0.79 o 
  -4   7   7        0.06       -0.43      0.85 o 
  -3   7   7       12.26       11.54      0.71 o 
  -2   7   7        2.49        3.20      0.57 o 
  -1   7   7       10.50       10.48      0.72 o 
   0   7   7       13.33       15.04      0.85 o 
   1   7   7        1.23        2.52      0.59 o 
   2   7   7        4.20        4.26      0.83 o 
   3   7   7       70.72       61.51      3.60 o 
  -6   8   7        6.92        8.21      0.64 o 
  -5   8   7       23.98       28.93      0.91 o 
  -4   8   7        0.84        1.42      0.62 o 
  -3   8   7        1.67        1.18      0.64 o 
  -2   8   7        5.91        5.10      0.57 o 
  -1   8   7       24.09       26.34      2.01 o 
   0   8   7        5.53        5.31      0.58 o 
   1   8   7        2.46        1.43      0.50 o 
  -9   0   8        7.52        9.56      0.67 o 
  -8   0   8       70.45       64.98      1.36 o 
  -7   0   8      134.47      123.89      2.80 o 
  -6   0   8       20.47       12.93      0.84 o 
  -5   0   8       31.70       32.50      1.66 o 
  -4   0   8       54.85       55.12      2.15 o 
  -3   0   8        6.22        4.70      0.68 o 
  -2   0   8        0.51       -1.02      1.02 o 
  -1   0   8       20.10       17.47      0.86 o 
   0   0   8        0.30        0.74      0.72 o 
   1   0   8       84.39       77.59      1.63 o 
   2   0   8       43.52       39.08      1.05 o 
   3   0   8        0.01       -0.26      0.83 o 
  -9   1   8        9.59        8.47      0.70 o 
  -8   1   8        9.70        8.05      1.90 o 
  -7   1   8        4.99        4.84      0.74 o 
  -6   1   8       14.34       13.14      0.83 o 
  -5   1   8        5.00        4.60      0.72 o 
  -4   1   8        3.37        4.48      0.85 o 
  -3   1   8        3.43        2.90      1.37 o 
  -2   1   8        2.43        2.35      0.59 o 
  -1   1   8       47.19       43.79      1.13 o 
   0   1   8        1.05        0.60      0.86 o 
   1   1   8        4.00        2.06      0.60 o 
   2   1   8        9.07        9.05      0.67 o 
   3   1   8        7.84        6.62      0.83 o 
  -9   2   8        8.14        7.52      1.52 o 
  -8   2   8       19.26       17.95      1.78 o 
  -7   2   8       14.95       11.58      0.81 o 
  -6   2   8       18.08       18.61      0.84 o 
  -5   2   8        1.55        2.69      1.07 o 
  -4   2   8       11.31       13.85      1.22 o 
  -3   2   8        4.98        5.88      0.65 o 
  -2   2   8        0.04        0.18      0.84 o 
  -1   2   8        5.60        6.91      0.79 o 
   0   2   8       55.44       55.71      1.18 o 
   1   2   8       14.50       14.95      1.81 o 
   2   2   8        0.42        0.27      0.63 o 
   3   2   8        0.06        0.35      0.49 o 
  -8   3   8       12.66       14.43      1.00 o 
  -7   3   8        0.12        0.45      1.04 o 
  -6   3   8        4.22        4.21      2.08 o 
  -5   3   8        1.56        2.30      0.57 o 
  -4   3   8        8.37        6.99      0.70 o 
  -3   3   8        7.06        8.31      0.65 o 
  -2   3   8       23.14       23.57      1.05 o 
  -1   3   8        8.37        9.53      1.46 o 
   0   3   8        9.18        8.63      0.81 o 
   1   3   8        1.33        1.85      0.53 o 
   2   3   8        0.07       -0.34      0.79 o 
   3   3   8       88.86       87.60      1.71 o 
  -7   4   8        3.34        2.87      1.11 o 
  -6   4   8        4.43        5.79      0.64 o 
  -5   4   8        1.18        1.74      0.56 o 
  -4   4   8        2.34        1.21      1.62 o 
  -3   4   8        0.52        1.08      0.60 o 
  -2   4   8        5.19        5.65      0.65 o 
  -1   4   8       16.22       17.41      0.94 o 
   0   4   8       10.71       11.14      0.67 o 
   1   4   8        0.07        0.67      0.57 o 
   2   4   8        4.27        3.46      0.52 o 
  -6   5   8        1.44       -0.57      0.80 o 
  -5   5   8        0.04       -0.21      0.61 o 
  -4   5   8        1.11        0.62      1.25 o 
  -3   5   8        0.29        0.99      0.75 o 
  -2   5   8       33.10       35.48      0.92 o 
  -1   5   8       11.64       13.66      1.01 o 
   0   5   8        0.64        0.89      0.59 o 
   1   5   8        0.84        1.34      0.43 o 
  -3   6   8       10.98       11.01      0.61 o 
  -2   6   8       16.11       17.62      0.65 o 
                                                 
